# Supplementary material for: Community context and pCO2 impact the transcriptome of the “helper” bacterium Alteromonas in co-culture with picocyanobacteria
Source: ISME Commun. 2022 Nov 15;2:113. doi: 10.1038/s43705-022-00197-2 (PMC9723591; doi:10.1038/s43705-022-00197-2)
Supplement: Supplementary file 2 — Table S1 [file 43705_2022_197_MOESM2_ESM.csv]

species	symbol	product	logFC	PValue
MIT9312	PMT9312_0356	spectrin repeat protein-like	1.550259561	2.49E-07
MIT9312	PMT9312_0720	putative secreted protein	-4.609260974	6.34E-06
MIT9312	PMT9312_0688	high light inducible protein-like_1	-1.552931006	8.38E-06
MIT9312	PMT9312_1017	hypothetical protein_PMT9312_1017	-1.797176525	1.64E-05
MIT9312	PMT9312_0721	porin precursor-like	-4.632982366	1.67E-05
MIT9312	PMT9312_1471	type I restriction modification DNA-like	1.252382497	2.89E-05
MIT9312	PMT9312_0247	cob(I)alamin adenosyltransferase	1.114697608	4.71E-05
MIT9312	PMT9312_1510	high light inducible protein-like_2	-1.501678811	0.00024664
MIT9312	PMT9312_1160	virion host shutoff protein-like	1.017875917	0.00027832
MIT9312	PMT9312_0722	periplasmic phosphate binding protein	-2.671614963	0.000298283
MIT9312	PMT9312_1511	hypothetical protein_PMT9312_1511	-1.283908335	0.000338395
MIT9312	PMT9312_1938	PMT9312_1938	1.142203786	0.000348929
MIT9312	PMT9312_1790	type II alternative RNA polymerase sigma factor, sigma-70 family_1	1.380440691	0.000426663
MIT9312	PMT9312_0719	lipoprotein-like	-2.157198983	0.00066814
MIT9312	PMT9312_1966	PMT9312_1966	-2.432851995	0.000777106
MIT9312	PMT9312_1608	hypothetical protein_PMT9312_1608	1.208521644	0.000793631
MIT9312	PMT9312_0687	high light inducible protein-like_3	-1.11151281	0.001131408
MIT9312	PMT9312_1228	high light inducible protein-like_4	-1.334376402	0.001181575
MIT9312	csoS3	carboxysome shell protein CsoS3	-1.146545428	0.001663527
MIT9312	PMT9312_1843	PMT9312_1843	-1.15853087	0.001990611
MIT9312	PMT9312_1509	high light inducible protein-like_5	-1.102062458	0.002042444
MIT9312	csoS2	carboxysome shell protein CsoS2	-1.734703828	0.002676638
MIT9312	csoS1	carboxysome shell protein CsoS1	-2.214434953	0.003151964
MIT9312	PMT9312_1520	poly A polymerase regulatory subunit-like	-2.172550389	0.003305489
MIT9312	PMT9312_1230	high light inducible protein-like_6	-1.065756828	0.003509911
MIT9312	PMT9312_1919	PMT9312_1919	1.024145557	0.003788054
MIT9312	PMT9312_0716	cytochrome c	-1.061780969	0.004827975
MIT9312	PMT9312_1474	hypothetical protein_PMT9312_1474	-2.051261636	0.005006963
MIT9312	PMT9312_1695	hypothetical protein_PMT9312_1695	1.144449545	0.005379469
MIT9312	rbcS, cbbS	ribulose 1,5-bisphosphate carboxylase/oxygenase small subunit	-2.085493636	0.006329026
MIT9312	PMT9312_1931	PMT9312_1931	-1.205107806	0.007675883
MIT9312	rbcL, cbbL	ribulose 1,5-bisphosphate carboxylase/oxygenase large subunit	-2.154319054	0.007812585
MIT9312	PMT9312_0661	ribonucleotide reductase (class II)	1.120613366	0.009325449
MIT9312	PMT9312_1519	twin-arginine translocation protein, TatA/E family	-1.318773541	0.014321331
MIT9312	PMT9312_1722	type II alternative RNA polymerase sigma factor, sigma-70 family_2	-1.098925495	0.018174835
MIT9312	PMT9312_1502	hypothetical protein_PMT9312_1502	-1.02996097	0.019867084
MIT9312	PMT9312_1176	PsbF protein-like	-1.182709363	0.047558099
CC9311	sync_2538	tRNA-Ile_1	3.427424124	0.000614461
CC9311	sync_0554	tRNA-Ile_2	3.15422916	0.00085349
CC9311	sync_2758	hypothetical protein_sync_2758	-1.970960599	0.001254599
CC9311	sync_2793	fatty acid desaturase	-2.246378341	0.004194161
CC9311	sync_1050	hypothetical protein_sync_1050	-1.384301074	0.005139652
CC9311	sync_1121	hypothetical protein_sync_1121	-1.618597605	0.006341106
CC9311	sync_1814	hypothetical protein_sync_1814	-1.130692592	0.010073368
CC9311	sync_2757	transcriptional regulator_1	-1.409774131	0.010712751
CC9311	dnaK-1	chaperone protein dnaK2 (heat shock protein 70-2) (HSP70-2)	-1.548272406	0.012794159
CC9311	sync_2421	hypothetical protein_sync_2421	1.135952161	0.014851524
CC9311	sync_2844	tRNA-Val	1.230336991	0.018179458
CC9311	sync_2681	vanadium-dependent bromoperoxidase 2	-1.411505782	0.018852259
CC9311	sync_2439	possible high light inducible protein-related protein	-1.325959869	0.019379149
CC9311	sync_2182	hypothetical protein_sync_2182	-1.031614718	0.019572318
CC9311	sync_2764	transcriptional regulator_2	-1.299939176	0.02605862
CC9311	petF-2	ferredoxin	-1.133988476	0.026173588
CC9311	sync_2304	CAB/ELIP/HLIP family protein	-1.154532075	0.026684008
CC9311	sync_1494	RNA polymerase sigma-70 factor family protein	1.199247825	0.026850661
CC9311	sync_0349	beta-lactamase, putative	-1.305494164	0.028689452
CC9311	sync_1816	predicted membrane protein	-1.038977998	0.029276544
CC9311	sync_2238	hypothetical protein_sync_2238	-1.291091664	0.02958979
CC9311	deaD	superfamily II DNA/RNA helicase	-1.179679685	0.032365974
CC9311	sync_1063	hypothetical protein_sync_1063	-1.235808076	0.033477514
CC9311	sync_0840	hypothetical protein_sync_0840	-1.390747613	0.035271829
CC9311	sync_0716	hypothetical protein_sync_0716	-1.197923783	0.035662493
CC9311	sync_2775	small heat shock protein (HSP20) family protein	-1.15679738	0.035836493
CC9311	sync_0667	possible pilin	-1.455117879	0.039532639
CC9311	sync_2425	hypothetical protein_sync_2425	-1.094360646	0.041882104
CC9311	sync_1066	hypothetical protein_sync_1066	-1.28724349	0.045667964
CC9311	sync_1112	hypothetical protein_sync_1112	-1.009904689	0.046779267
WH8102	SYNW1382	conserved hypothetical protein_SYNW1382	-1.815093538	7.86E-08
WH8102	RNA_15	tRNA-Met	-1.534889687	3.52E-05
WH8102	hypB	hydrogenase expression/formation protein HypB	1.468628463	3.71E-05
WH8102	SYNW1416	ABC transporter, nitrate-like	1.006280485	9.77E-05
WH8102	SYNW2102	hypothetical protein_SYNW2102	-1.210253281	0.000798292
WH8102	SYNW2488	conserved hypothetical protein_SYNW2488	-1.143910389	0.000942772
WH8102	hypA2	putative hydrogenase expression/formation protein HypA2	1.211592174	0.006938878
WH8102	SYNW1412	putative agmatine ureohydrolase	1.030688236	0.010328469
WH8102	csoS1, ccmk1	carboxysome shell protein CsoS1	1.275788501	0.014184149
WH8102	rbcL, cbbL	ribulose 1,5-bisphosphate carboxylase/oxygenase large subunit	1.18055396	0.019368937
WH8102	rbcS, cbbS	ribulose 1,5-bisphosphate carboxylase/oxygenase small subunit	1.028342576	0.031368589
WH8102	urtA1	putative urea ABC transporter, urea binding protein	1.249666215	0.042737817
WH8102	SYNW2100	hypothetical protein_SYNW2100	-1.003079147	0.049422849
