# Supplementary material for: Community context and pCO2 impact the transcriptome of the “helper” bacterium Alteromonas in co-culture with picocyanobacteria
Source: ISME Commun. 2022 Nov 15;2:113. doi: 10.1038/s43705-022-00197-2 (PMC9723591; doi:10.1038/s43705-022-00197-2)
Supplement: Supplementary file 3 — Table S2 [file 43705_2022_197_MOESM3_ESM.csv]

species	symbol	product	logFC	PValue
EZ55	EZ55_00798	spondin N	-2.563426942	5.83E-06
EZ55	EZ55_01828	uncharacterized protein DUF547	-2.440135941	4.44E-06
EZ55	EZ55_01827	pyruvate/2-oxoglutarate dehydrogenase complex	-2.298028576	1.83E-05
EZ55	EZ55_01829	putative thiamine transport system	-2.275973432	6.33E-06
EZ55	EZ55_00872	Ohr subfamily peroxiredoxin	-2.220061041	4.66E-05
EZ55	EZ55_02905	hypothetical protein	-2.094830811	0.000218263
EZ55	EZ55_03098	4-azaleucine resistance transporter AzlC	-2.08383455	2.59E-08
EZ55	EZ55_00797	spondin N	-2.031628085	4.21E-06
EZ55	EZ55_03398	hypothetical protein	-2.008981054	4.81E-10
EZ55	EZ55_00873	leukotriene A-4 hydrolase/aminopeptidase	-1.989588489	1.05E-09
EZ55	EZ55_04249	benzoate/toluate 1, 2-dioxygenase beta subunit	-1.968027896	5.77E-07
EZ55	EZ55_04248	benzoate 1, 2-dioxygenase alpha subunit	-1.944198965	2.35E-07
EZ55	EZ55_01060	flagellin	-1.924571588	1.15E-09
EZ55	EZ55_04247	integrase-like protein	-1.921042722	3.42E-06
EZ55	EZ55_00161	uncharacterized protein DUF3300	-1.875143418	4.19E-05
EZ55	EZ55_04246	hypothetical protein	-1.827140457	2.22E-06
EZ55	EZ55_04098	TonB-dependent receptor	-1.823151756	9.15E-05
EZ55	EZ55_03446	hypothetical protein	-1.811766476	3.68E-06
EZ55	EZ55_04251	1, 2-dihydroxycyclohexa-3, 5-diene-1-carboxylate dehydrogenase	-1.805827238	5.84E-06
EZ55	EZ55_03399	phage shock protein C (PspC) family protein	-1.776083393	5.12E-08
EZ55	EZ55_01825	hypothetical protein	-1.771362591	1.46E-06
EZ55	EZ55_04240	hypothetical protein	-1.670375546	7.01E-12
EZ55	EZ55_03447	uncharacterized membrane protein YiaA	-1.656727236	0.001026657
EZ55	EZ55_03097	branched-subunit amino acid transport protein	-1.646686262	0.00045065
EZ55	EZ55_02876	betaine aldehyde dehydrogenase	-1.64259073	0.000207623
EZ55	EZ55_02632	hypothetical protein	-1.603439743	0.000262984
EZ55	EZ55_01932	glutamate-5-semialdehyde dehydrogenase	-1.59513544	3.20E-05
EZ55	EZ55_04099	beta-glucosidase	-1.569112487	5.07E-06
EZ55	EZ55_04250	benzoate/toluate 1, 2-dioxygenase reductase subunit	-1.568636956	1.19E-06
EZ55	EZ55_02790	uncharacterized protein DUF2491	-1.559706913	2.23E-11
EZ55	EZ55_02633	hypothetical protein	-1.545975353	0.000441067
EZ55	EZ55_03057	hypothetical protein	-1.544650568	7.96E-05
EZ55	EZ55_03445	hypothetical protein	-1.506583815	3.62E-12
EZ55	EZ55_00384	hypothetical protein	-1.494231658	1.82E-07
EZ55	EZ55_03401	hypothetical protein	-1.476051087	3.70E-06
EZ55	EZ55_02314	membrane protein YqaA with SNARE-associated	-1.468718289	3.13E-06
EZ55	EZ55_02313	sulfoxide reductase heme-binding subunit YedZ	-1.455688019	0.003999538
EZ55	EZ55_02789	voltage-gated potassium channel	-1.455679597	6.43E-10
EZ55	EZ55_00463	glycerol 3-phosphate dehydrogenase (NAD(P)+)	-1.440189134	1.00E-05
EZ55	EZ55_03864	NADPH-dependent ferric siderophore reductase	-1.435836863	2.07E-08
EZ55	EZ55_03400	phage shock protein A (PspA) family protein	-1.433193703	6.47E-06
EZ55	EZ55_00879	uncharacterized protein DUF3718	-1.40082129	1.12E-06
EZ55	EZ55_02791	putative membrane protein	-1.392654693	1.06E-10
EZ55	EZ55_01268	uncharacterized protein DUF3379	-1.385370668	0.00097103
EZ55	EZ55_03797	hypothetical protein	-1.381811629	1.24E-06
EZ55	EZ55_03943	peptidase M23-like protein	-1.376466965	0.000184435
EZ55	EZ55_02567	uncharacterized protein DUF3592	-1.374958474	4.21E-05
EZ55	EZ55_00751	transposase	-1.35719166	3.51E-07
EZ55	EZ55_04245	hypothetical protein	-1.345755853	8.22E-05
EZ55	EZ55_03448	hypothetical protein	-1.343625271	0.00276004
EZ55	EZ55_02981	glutamine--fructose-6-phosphate transaminase	-1.332500103	0.000158831
EZ55	EZ55_00871	DNA-binding MarR family transcriptional	-1.324000522	1.34E-05
EZ55	EZ55_03695	hypothetical protein	-1.320153242	1.23E-05
EZ55	EZ55_02906	hypothetical protein	-1.314299162	0.010112766
EZ55	EZ55_01826	outer membrane receptor protein involved in Fe	-1.312913755	0.003751613
EZ55	EZ55_01495	molecular chaperone IbpA	-1.309578506	1.68E-07
EZ55	EZ55_00440	argininosuccinate lyase	-1.295731563	0.000731021
EZ55	EZ55_02983	hexosaminidase	-1.282662078	0.000202452
EZ55	EZ55_01891	nitroreductase	-1.273153725	8.53E-05
EZ55	EZ55_03048	cell division-specific peptidoglycan biosynthesis	-1.271630661	0.00340183
EZ55	EZ55_03449	hypothetical protein	-1.263266689	0.002490187
EZ55	EZ55_01830	putative thiamine transport system permease	-1.248208314	0.000763167
EZ55	EZ55_03696	hypothetical protein	-1.237938061	3.27E-05
EZ55	EZ55_01508	alkylhydroperoxidase family enzyme	-1.220874899	0.000838689
EZ55	EZ55_00439	N-acetylglutamate synthase	-1.216787155	0.000353415
EZ55	EZ55_02490	hypothetical protein	-1.214122292	2.02E-05
EZ55	EZ55_04152	hypothetical protein	-1.202667334	0.001050325
EZ55	EZ55_03049	UDP-N-acetylmuramoylalanine--D-glutamate ligase	-1.200489621	0.002496267
EZ55	EZ55_03050	phospho-N-acetylmuramoyl-pentapeptide-transferase	-1.199391629	0.000193742
EZ55	EZ55_02610	phosphoribosyl-ATP pyrophosphatase	-1.198970737	0.001650433
EZ55	EZ55_02312	sulfoxide reductase catalytic subunit YedY	-1.185639331	0.015494139
EZ55	EZ55_02788	phage shock protein A (PspA) family protein	-1.185512095	0.000805725
EZ55	EZ55_02936	hypothetical protein	-1.181973124	0.008269017
EZ55	EZ55_04157	hypothetical protein	-1.180216165	0.000580754
EZ55	EZ55_02980	N-acetylglucosamine 6-phosphate deacetylase	-1.174617663	0.000200682
EZ55	EZ55_01933	mechanosensitive ion channel-like protein	-1.166312078	1.79E-13
EZ55	EZ55_02298	D-alanine transaminase	-1.153440446	9.80E-05
EZ55	EZ55_03691	ABC-2 type transport system ATP-binding protein	-1.150964694	2.46E-11
EZ55	EZ55_01630	putative colanic acid biosynthesis UDP-glucose	-1.148454592	4.70E-07
EZ55	EZ55_00462	hypothetical protein	-1.144649245	0.007628242
EZ55	EZ55_03942	thiol:disulfide interchange protein DsbD	-1.139661121	0.001158723
EZ55	EZ55_03167	2-methylaconitate cis-trans isomerase	-1.139192482	0.015806808
EZ55	EZ55_02878	hypothetical protein	-1.136652408	7.60E-05
EZ55	EZ55_01059	flagellin	-1.127569549	1.08E-08
EZ55	EZ55_01509	transposase	-1.120171933	1.75E-07
EZ55	EZ55_03939	chaperonin GroES	-1.11494987	4.06E-06
EZ55	EZ55_02792	uncharacterized protein YgiB involved in biofilm	-1.106941539	2.97E-08
EZ55	EZ55_04260	4-oxalocrotonate tautomerase	-1.102585385	0.000763048
EZ55	EZ55_00172	serine O-acetyltransferase	-1.096061025	0.000138393
EZ55	EZ55_04239	hypothetical protein	-1.093175345	3.70E-08
EZ55	EZ55_03630	NADPH-glutathione reductase	-1.087265693	0.001304488
EZ55	EZ55_02877	choline dehydrogenase	-1.076257824	0.000445973
EZ55	EZ55_02984	iron complex outermembrane receptor protein	-1.073056979	0.006672866
EZ55	EZ55_02982	glucosamine kinase	-1.071628603	0.000680978
EZ55	EZ55_02904	carboxymethylenebutenolidase	-1.071191498	8.45E-05
EZ55	EZ55_01192	uncharacterized membrane protein YkgB	-1.069542981	0.023899248
EZ55	EZ55_02441	TonB-dependent receptor	-1.06799776	0.007636924
EZ55	EZ55_01931	glutamate 5-kinase	-1.067327933	0.001935933
EZ55	EZ55_04084	DUF3014 family protein	-1.065084134	6.36E-07
EZ55	EZ55_04153	outer membrane protein TolC	-1.056396912	0.006003522
EZ55	EZ55_00441	argininosuccinate synthase	-1.054706294	0.007660935
EZ55	EZ55_03954	amidase	-1.051941119	3.36E-09
EZ55	EZ55_04257	acetaldehyde dehydrogenase	-1.045015224	0.001062426
EZ55	EZ55_01892	uncharacterized protein DUF2797	-1.041048117	1.22E-07
EZ55	EZ55_04258	4-hydroxy-2-oxovalerate aldolase	-1.039899238	0.001346235
EZ55	EZ55_03653	HslV component of HslUV peptidase	-1.037728474	0.000168706
EZ55	EZ55_03008	hypothetical protein	-1.032442667	0.00349116
EZ55	EZ55_03051	UDP-N-acetylmuramoyl-tripeptide--D-alanyl-D-alani	-1.024035148	0.000180057
EZ55	EZ55_04241	putative transposase	-1.023371949	5.05E-07
EZ55	EZ55_03096	peptide-methionine (S)-S-oxide reductase	-1.023147279	0.028547705
EZ55	EZ55_01929	DNA topoisomerase-1	-1.022794052	1.10E-08
EZ55	EZ55_00913	outer membrane protein with beta-barrel domain	-1.019863715	0.001321803
EZ55	EZ55_00431	GST-like protein	-1.015346356	3.34E-05
EZ55	EZ55_00800	magnesium transporter	-1.014942759	4.34E-05
EZ55	EZ55_04256	2-oxopent-4-enoate/cis-2-oxohex-4-enoate	-1.013009189	0.002121797
EZ55	EZ55_02793	glutathionylspermidine synthase	-1.00140721	4.41E-06
EZ55	EZ55_02279	NAD(P)-dependent dehydrogenase (short-subunit	1.04201158	0.002920919
EZ55	EZ55_01198	fatty acid desaturase	1.042798644	1.95E-05
EZ55	EZ55_03647	hypothetical protein	1.071123128	0.000161371
EZ55	EZ55_01225	iron complex outermembrane receptor protein	1.339202752	0.001216998
EZ55	EZ55_03462	sterol desaturase/sphingolipid hydroxylase (fatty	1.43860926	0.003268911
EZ55	EZ55_03879	cytochrome b561	1.670462841	1.03E-05
EZ55	EZ55_02865	alpha-glucosidase	2.035046915	1.55E-07
EZ55	EZ55_03749	maltogenic amylase-like enzyme	2.135761895	3.55E-05
EZ55	EZ55_01991	putative glutathione S-transferase	2.149597533	1.09E-08
EZ55	EZ55_02501	sucrose phosphorylase	2.478832386	3.87E-06
EZ55	EZ55_02269	FMN-dependent NADH-azoreductase	2.55150313	3.93E-07
EZ55	EZ55_02855	outer membrane receptor protein involved in Fe	2.642916698	7.34E-06
EZ55	EZ55_02158	hypothetical protein	2.653532263	3.78E-09
EZ55	EZ55_02165	putative oxidoreductase	2.810948577	1.46E-05
EZ55	EZ55_03747	fucose permease	2.812841687	1.81E-07
EZ55	EZ55_03748	amylosucrase	3.172924642	1.77E-08
