# Supplementary material for: Community context and pCO2 impact the transcriptome of the “helper” bacterium Alteromonas in co-culture with picocyanobacteria
Source: ISME Commun. 2022 Nov 15;2:113. doi: 10.1038/s43705-022-00197-2 (PMC9723591; doi:10.1038/s43705-022-00197-2)
Supplement: Supplementary file 4 — Table S3 [file 43705_2022_197_MOESM4_ESM.csv]

species	symbol	product	logFC	PValue
EZ55	EZ55_01508	alkylhydroperoxidase family enzyme	-4.854012015	4.93E-42
EZ55	EZ55_03613	ArsR family transcriptional regulator	-4.172461579	1.38E-48
EZ55	EZ55_03614	cytochrome bd-I ubiquinol oxidase subunit 1	-4.096472003	1.17E-41
EZ55	EZ55_03276	HxlR family transcriptional regulator	-3.958702585	4.54E-30
EZ55	EZ55_04247	integrase-like protein	-3.874685695	3.21E-24
EZ55	EZ55_00872	Ohr subfamily peroxiredoxin	-3.84313116	1.03E-14
EZ55	EZ55_03852	uncharacterized protein DUF2796	-3.611696962	1.55E-23
EZ55	EZ55_02984	iron complex outermembrane receptor protein	-3.531633286	1.01E-21
EZ55	EZ55_04246	hypothetical protein	-3.498940438	3.19E-23
EZ55	EZ55_00433	catalase	-3.422381101	6.79E-16
EZ55	EZ55_02788	phage shock protein A (PspA) family protein	-3.392379546	3.80E-25
EZ55	EZ55_03523	hypothetical protein	-3.370611804	8.39E-10
EZ55	EZ55_03277	modulator of drug activity B	-3.351603569	2.06E-27
EZ55	EZ55_02787	hypothetical protein	-3.216688957	3.56E-28
EZ55	EZ55_03615	cytochrome bd-I ubiquinol oxidase subunit 2	-3.213763118	3.85E-26
EZ55	EZ55_02567	uncharacterized protein DUF3592	-3.180687176	5.86E-25
EZ55	EZ55_01932	glutamate-5-semialdehyde dehydrogenase	-3.100654474	5.21E-19
EZ55	EZ55_04216	hypothetical protein	-3.10037507	8.29E-52
EZ55	EZ55_03447	uncharacterized membrane protein YiaA	-3.092273589	1.34E-11
EZ55	EZ55_00871	DNA-binding MarR family transcriptional	-3.033877735	8.83E-28
EZ55	EZ55_00549	antitoxin YefM	-3.029714714	7.12E-44
EZ55	EZ55_00551	hypothetical protein	-2.998688531	8.92E-39
EZ55	EZ55_01783	Fur family zinc uptake transcriptional regulator	-2.962755557	3.46E-29
EZ55	EZ55_04245	hypothetical protein	-2.886265732	1.40E-20
EZ55	EZ55_03864	NADPH-dependent ferric siderophore reductase	-2.865972781	6.49E-35
EZ55	EZ55_00550	mRNA interferase RelE/StbE	-2.836693655	8.48E-31
EZ55	EZ55_03953	secreted protein	-2.816694	1.43E-38
EZ55	EZ55_02569	poly(hydroxyalkanoate) granule associated protein	-2.789799093	1.69E-23
EZ55	EZ55_00873	leukotriene A-4 hydrolase/aminopeptidase	-2.764044879	1.36E-21
EZ55	EZ55_02074	2-oxoisovalerate dehydrogenase E1 component alpha	-2.743620508	6.70E-27
EZ55	EZ55_02312	sulfoxide reductase catalytic subunit YedY	-2.730975303	8.13E-10
EZ55	EZ55_02983	hexosaminidase	-2.726108281	3.04E-18
EZ55	EZ55_03278	peroxiredoxin	-2.723798221	2.38E-21
EZ55	EZ55_02315	hypothetical protein	-2.715516805	2.41E-13
EZ55	EZ55_03851	iron complex outermembrane receptor protein	-2.692515299	1.29E-28
EZ55	EZ55_00699	DUF3016 family protein	-2.691311794	3.17E-29
EZ55	EZ55_03418	predicted DCC family thiol-disulfide	-2.685504775	4.99E-22
EZ55	EZ55_03231	SPFH domain/Band 7 family protein	-2.664476484	1.91E-34
EZ55	EZ55_03522	catalase	-2.664327204	2.25E-09
EZ55	EZ55_03853	MerC mercury resistance protein	-2.658299149	1.04E-19
EZ55	EZ55_03163	GntR family transcriptional regulator	-2.645631297	3.59E-20
EZ55	EZ55_00548	toxin YoeB	-2.637345629	1.91E-35
EZ55	EZ55_02075	2-oxoisovalerate dehydrogenase E1 component beta	-2.624484752	2.57E-28
EZ55	EZ55_00877	peroxiredoxin	-2.618065181	5.50E-40
EZ55	EZ55_01930	SSS family solute:Na+ symporter	-2.605976308	1.46E-18
EZ55	EZ55_01061	flagellin	-2.597498045	8.65E-34
EZ55	EZ55_01814	peroxiredoxin (alkyl hydroperoxide reductase	-2.596106952	4.12E-15
EZ55	EZ55_02895	predicted transcriptional regulator	-2.59176508	1.64E-37
EZ55	EZ55_00432	hypothetical protein	-2.582825896	4.81E-22
EZ55	EZ55_01931	glutamate 5-kinase	-2.573097682	1.67E-16
EZ55	EZ55_02615	signal peptidase I	-2.570495323	2.41E-53
EZ55	EZ55_03951	cysteine-rich CPXCG protein	-2.557242805	2.06E-30
EZ55	EZ55_01861	hypothetical protein	-2.544418313	5.29E-37
EZ55	EZ55_02421	hypothetical protein	-2.539341284	2.46E-27
EZ55	EZ55_02849	DUF3081 family protein	-2.53923811	8.71E-60
EZ55	EZ55_03362	catalase-peroxidase	-2.53432009	3.31E-15
EZ55	EZ55_01815	alkyl hydroperoxide reductase subunit F	-2.525131798	5.37E-10
EZ55	EZ55_04220	hypothetical protein	-2.453700524	4.69E-34
EZ55	EZ55_04134	hypothetical protein	-2.441025461	3.80E-38
EZ55	EZ55_01060	flagellin	-2.411164753	6.53E-18
EZ55	EZ55_04244	IstB-like ATP binding protein	-2.409438803	9.73E-18
EZ55	EZ55_01277	hypothetical protein	-2.399495168	4.64E-24
EZ55	EZ55_03212	putative membrane protein	-2.399098018	8.33E-18
EZ55	EZ55_00501	sodium/proton antiporter (NhaA family)	-2.387263064	3.75E-21
EZ55	EZ55_01825	hypothetical protein	-2.385108415	2.61E-13
EZ55	EZ55_03446	hypothetical protein	-2.37012188	8.69E-12
EZ55	EZ55_03162	hypothetical protein	-2.362464828	3.62E-23
EZ55	EZ55_03448	hypothetical protein	-2.357430443	4.70E-09
EZ55	EZ55_02789	voltage-gated potassium channel	-2.352635974	6.01E-29
EZ55	EZ55_03008	hypothetical protein	-2.349305486	1.81E-13
EZ55	EZ55_02568	hypothetical protein	-2.327718997	3.66E-18
EZ55	EZ55_02441	TonB-dependent receptor	-2.318674494	1.33E-10
EZ55	EZ55_02169	modulator of FtsH protease	-2.314893725	7.97E-32
EZ55	EZ55_01353	predicted patatin/cPLA2 family phospholipase	-2.309071777	1.92E-13
EZ55	EZ55_04140	DNA replication terminus site binding protein	-2.28961948	2.10E-26
EZ55	EZ55_03263	HlyD family secretion protein	-2.286178165	1.26E-37
EZ55	EZ55_03797	hypothetical protein	-2.281605677	4.14E-19
EZ55	EZ55_03494	MAPEG family protein	-2.277383107	1.73E-24
EZ55	EZ55_01512	hypothetical protein	-2.271863904	7.11E-31
EZ55	EZ55_02120	hydroxyacylglutathione hydrolase	-2.261218509	9.17E-32
EZ55	EZ55_04240	hypothetical protein	-2.252598297	6.17E-25
EZ55	EZ55_03952	flavin reductase (DIM6/NTAB) family NADH-FMN	-2.248966891	2.38E-22
EZ55	EZ55_02115	hypothetical protein	-2.242820555	4.82E-24
EZ55	EZ55_00165	glutathione S-transferase	-2.22587875	8.02E-30
EZ55	EZ55_02076	2-oxoisovalerate dehydrogenase E2 component	-2.22141405	5.33E-21
EZ55	EZ55_02882	hypothetical protein	-2.187576105	2.25E-11
EZ55	EZ55_00506	starvation-inducible DNA-binding protein	-2.18750245	2.07E-15
EZ55	EZ55_04139	hypothetical protein	-2.186782014	1.72E-39
EZ55	EZ55_01929	DNA topoisomerase-1	-2.168038102	1.67E-40
EZ55	EZ55_03417	NAD(P)-dependent dehydrogenase (short-subunit	-2.140699697	4.47E-18
EZ55	EZ55_01138	fumarylacetoacetate (FAA) hydrolase	-2.137672983	3.10E-17
EZ55	EZ55_03597	hypothetical protein	-2.135082954	2.23E-30
EZ55	EZ55_02440	hypothetical protein	-2.1288134	1.47E-08
EZ55	EZ55_02972	DNA polymerase family A	-2.116382264	2.22E-38
EZ55	EZ55_00547	hypothetical protein	-2.113341016	7.36E-21
EZ55	EZ55_00870	hypothetical protein	-2.104502738	4.66E-32
EZ55	EZ55_02790	uncharacterized protein DUF2491	-2.092811226	5.43E-24
EZ55	EZ55_04215	hypothetical protein	-2.091578007	6.65E-44
EZ55	EZ55_02122	hypothetical protein	-2.090123116	7.36E-30
EZ55	EZ55_03389	hypothetical protein	-2.089061349	1.43E-22
EZ55	EZ55_01660	hypothetical protein	-2.088306111	1.89E-09
EZ55	EZ55_03596	addiction module HigA family antidote	-2.082595805	8.56E-29
EZ55	EZ55_00662	hypothetical protein	-2.070926883	1.27E-30
EZ55	EZ55_03449	hypothetical protein	-2.062791879	3.24E-08
EZ55	EZ55_01925	uncharacterized protein DUF2878	-2.054863314	5.19E-24
EZ55	EZ55_03130	response regulator receiver domain-containing	-2.041586203	7.72E-27
EZ55	EZ55_02313	sulfoxide reductase heme-binding subunit YedZ	-2.041418642	5.59E-06
EZ55	EZ55_03208	azurin	-2.033977208	2.77E-17
EZ55	EZ55_04221	hypothetical protein	-2.025179365	1.14E-26
EZ55	EZ55_02058	DNA-binding transcriptional LysR family	-2.022445029	7.25E-36
EZ55	EZ55_02111	plasmid replication DNA-binding protein KfrA	-2.012997428	7.00E-22
EZ55	EZ55_01507	TetR family transcriptional regulator	-2.011900022	4.63E-41
EZ55	EZ55_03445	hypothetical protein	-2.003554382	1.07E-24
EZ55	EZ55_01862	hypothetical protein	-1.999328074	4.01E-26
EZ55	EZ55_01059	flagellin	-1.999077748	1.47E-29
EZ55	EZ55_03182	rhodanese-related sulfurtransferase	-1.984287873	2.72E-26
EZ55	EZ55_03164	methylisocitrate lyase	-1.982864106	4.67E-10
EZ55	EZ55_04007	hypothetical protein	-1.982630678	7.09E-23
EZ55	EZ55_02892	uncharacterized protein DUF4136	-1.979558354	1.48E-15
EZ55	EZ55_03616	hypothetical protein	-1.974993198	8.99E-19
EZ55	EZ55_04310	plasmid replication DNA-binding protein KfrA	-1.968950855	1.66E-20
EZ55	EZ55_02283	hypothetical protein	-1.959331222	2.41E-13
EZ55	EZ55_00526	hypothetical protein	-1.95694399	6.35E-36
EZ55	EZ55_03041	UDP-3-O-[3-hydroxymyristoyl] N-acetylglucosamine	-1.947856224	2.26E-23
EZ55	EZ55_02598	hypothetical protein	-1.947627422	1.38E-05
EZ55	EZ55_01574	4-hydroxyphenylpyruvate dioxygenase	-1.941798002	4.55E-12
EZ55	EZ55_03948	hypothetical protein	-1.937779284	4.73E-31
EZ55	EZ55_00765	thiol:disulfide interchange protein DsbC	-1.937442648	3.73E-12
EZ55	EZ55_03132	winged helix family two component transcriptional	-1.930600975	2.84E-15
EZ55	EZ55_04145	hypothetical protein	-1.923767417	3.99E-18
EZ55	EZ55_00527	catechol 2, 3-dioxygenase-like lactoylglutathione lyase	-1.921200078	6.05E-27
EZ55	EZ55_01268	uncharacterized protein DUF3379	-1.91648724	2.83E-07
EZ55	EZ55_02374	ArsR family transcriptional regulator	-1.910851385	1.04E-38
EZ55	EZ55_04141	plasmid replication DNA-binding protein KfrA	-1.903950332	1.89E-21
EZ55	EZ55_03398	hypothetical protein	-1.89977471	1.53E-11
EZ55	EZ55_02183	hypothetical protein	-1.897631958	3.10E-16
EZ55	EZ55_02981	glutamine--fructose-6-phosphate transaminase	-1.895884928	1.80E-09
EZ55	EZ55_04084	DUF3014 family protein	-1.89463716	4.33E-23
EZ55	EZ55_02059	tryptophanyl-tRNA synthetase	-1.893122184	3.15E-21
EZ55	EZ55_04132	chromosome partitioning protein	-1.889962882	5.08E-15
EZ55	EZ55_03776	ferrochelatase	-1.886948345	6.32E-17
EZ55	EZ55_03545	prevent-host-death family protein	-1.886840563	1.26E-30
EZ55	EZ55_02121	site-specific recombinase XerD	-1.884236099	7.16E-24
EZ55	EZ55_02876	betaine aldehyde dehydrogenase	-1.872276492	1.65E-06
EZ55	EZ55_00666	iron complex outermembrane receptor protein	-1.869843171	3.10E-19
EZ55	EZ55_04308	hypothetical protein	-1.864991941	2.00E-19
EZ55	EZ55_04217	hypothetical protein	-1.861061296	2.76E-28
EZ55	EZ55_02347	uncharacterized protein DUF1852	-1.85285463	0.000201781
EZ55	EZ55_01947	antitoxin CcdA	-1.847383801	4.26E-35
EZ55	EZ55_03011	transcriptional regulator	-1.847374338	5.17E-19
EZ55	EZ55_02420	hypothetical protein	-1.846608535	4.92E-39
EZ55	EZ55_02791	putative membrane protein	-1.836632316	1.10E-21
EZ55	EZ55_03165	2-methylcitrate synthase	-1.835956129	6.34E-08
EZ55	EZ55_03812	hypothetical protein	-1.831967915	3.60E-09
EZ55	EZ55_00477	hypothetical protein	-1.830917925	1.33E-25
EZ55	EZ55_02773	BadM/Rrf2 family transcriptional regulator	-1.82670266	4.34E-24
EZ55	EZ55_03253	L-ascorbate metabolism protein UlaG	-1.825661461	1.68E-19
EZ55	EZ55_02508	predicted secreted protein with PEP-CTERM sorting	-1.823701381	9.31E-24
EZ55	EZ55_04354	hypothetical protein	-1.821169868	9.95E-20
EZ55	EZ55_01866	hypothetical protein	-1.817411796	1.09E-19
EZ55	EZ55_03207	hypothetical protein	-1.801323756	2.69E-17
EZ55	EZ55_03098	4-azaleucine resistance transporter AzlC	-1.801119305	3.10E-08
EZ55	EZ55_03399	phage shock protein C (PspC) family protein	-1.788935792	4.20E-10
EZ55	EZ55_00172	serine O-acetyltransferase	-1.788551012	3.41E-12
EZ55	EZ55_04196	hypothetical protein	-1.788008344	1.33E-38
EZ55	EZ55_04046	protein SCO1/2	-1.787125988	1.31E-27
EZ55	EZ55_03024	cell division protein ZapD	-1.78655798	4.80E-23
EZ55	EZ55_02693	RNA polymerase RpoE-like sigma-24 subunit	-1.780966054	2.54E-26
EZ55	EZ55_03854	GTP cyclohydrolase I	-1.7733937	6.33E-12
EZ55	EZ55_03694	transposase	-1.772297522	1.76E-20
EZ55	EZ55_01618	uncharacterized protein (DUF924 family)	-1.771091579	1.50E-27
EZ55	EZ55_01269	RNA polymerase RpoE-like sigma-24 subunit	-1.769891779	7.17E-08
EZ55	EZ55_01836	TetR family transcriptional regulator	-1.768279709	3.88E-18
EZ55	EZ55_00326	outer membrane receptor protein involved in Fe	-1.768197584	2.45E-20
EZ55	EZ55_02442	unsaturated rhamnogalacturonyl hydrolase	-1.757459792	1.39E-08
EZ55	EZ55_02346	Rho termination factor-like protein	-1.739957917	1.64E-10
EZ55	EZ55_04136	hypothetical protein	-1.733734645	1.99E-39
EZ55	EZ55_03096	peptide-methionine (S)-S-oxide reductase	-1.726549548	3.58E-05
EZ55	EZ55_00751	transposase	-1.71866559	4.33E-13
EZ55	EZ55_03126	ArsR family transcriptional regulator	-1.718376564	8.72E-10
EZ55	EZ55_01741	2-haloacid dehalogenase	-1.71487861	3.59E-17
EZ55	EZ55_02470	uncharacterized protein with ParB-like and HNH	-1.712104238	1.91E-16
EZ55	EZ55_04309	hypothetical protein	-1.711456206	6.87E-16
EZ55	EZ55_04218	serine/threonine-protein kinase HipA	-1.711075315	6.61E-35
EZ55	EZ55_03211	H+/Cl- antiporter ClcA	-1.711004338	3.32E-19
EZ55	EZ55_04219	helix-turn-helix protein	-1.708079454	2.73E-21
EZ55	EZ55_00469	MerC mercury resistance protein	-1.708025312	7.24E-20
EZ55	EZ55_03669	RNA polymerase RpoH-like sigma 32 subunit	-1.707012733	8.18E-29
EZ55	EZ55_03262	hypothetical protein	-1.704976658	2.06E-15
EZ55	EZ55_02565	predicted acylesterase/phospholipase RssA	-1.704220824	3.64E-13
EZ55	EZ55_04056	SOS-response transcriptional repressor LexA	-1.702499876	1.12E-18
EZ55	EZ55_04222	hypothetical protein	-1.700369178	4.62E-21
EZ55	EZ55_04318	site-specific recombinase XerD	-1.698413168	6.71E-31
EZ55	EZ55_00214	DeoR family transcriptional regulator	-1.695835925	2.67E-20
EZ55	EZ55_02982	glucosamine kinase	-1.692509607	2.21E-09
EZ55	EZ55_00528	Rof transcriptional antiterminator	-1.686486435	4.25E-19
EZ55	EZ55_04234	hypothetical protein	-1.686052951	5.98E-23
EZ55	EZ55_03279	mannose-6-phosphate isomerase-like protein (cupin	-1.683032336	8.70E-14
EZ55	EZ55_02633	hypothetical protein	-1.678157078	1.54E-05
EZ55	EZ55_03136	chalcone isomerase-like protein	-1.677324058	5.49E-12
EZ55	EZ55_02389	uncharacterized membrane protein YtjA (UPF0391	-1.675905397	1.98E-06
EZ55	EZ55_00411	acetylornithine aminotransferase	-1.673268932	6.48E-11
EZ55	EZ55_01511	hypothetical protein	-1.673005833	6.42E-21
EZ55	EZ55_03472	hypothetical protein	-1.671993446	6.15E-25
EZ55	EZ55_01416	cyclic pyranopterin monophosphate synthase	-1.670146153	1.29E-18
EZ55	EZ55_01665	hypothetical protein	-1.665245187	2.55E-22
EZ55	EZ55_02526	antitoxin ParD1/3/4	-1.659411072	2.04E-24
EZ55	EZ55_02418	osmotically-inducible protein OsmY	-1.652817932	1.97E-05
EZ55	EZ55_02658	SnoaL-like protein	-1.650633759	4.52E-09
EZ55	EZ55_03535	hypothetical protein	-1.646557231	2.85E-35
EZ55	EZ55_02601	hypothetical protein	-1.645773548	3.13E-27
EZ55	EZ55_03401	hypothetical protein	-1.644223514	5.50E-09
EZ55	EZ55_03521	hypothetical protein	-1.643621142	1.74E-09
EZ55	EZ55_01691	3-methylcrotonyl-CoA carboxylase alpha subunit	-1.634397189	1.33E-06
EZ55	EZ55_04133	ParB family chromosome partitioning protein	-1.625667944	5.60E-13
EZ55	EZ55_00533	glycine hydroxymethyltransferase	-1.624758729	1.68E-07
EZ55	EZ55_02213	predicted Zn-dependent protease	-1.624041541	1.48E-27
EZ55	EZ55_01692	methylglutaconyl-CoA hydratase	-1.623524512	5.01E-08
EZ55	EZ55_01784	dihydroorotase	-1.623196723	9.70E-15
EZ55	EZ55_01938	hypothetical protein	-1.621310237	8.34E-12
EZ55	EZ55_03229	diguanylate cyclase with GGDEF domain	-1.614787716	3.43E-17
EZ55	EZ55_02544	G3E family GTPase	-1.611663237	1.14E-19
EZ55	EZ55_02985	LacI family transcriptional regulator	-1.602452793	1.58E-21
EZ55	EZ55_00869	hemolysin III	-1.593402804	1.82E-21
EZ55	EZ55_04239	hypothetical protein	-1.593322962	1.25E-18
EZ55	EZ55_02973	reverse transcriptase (RNA-dependent DNA	-1.590710004	1.09E-20
EZ55	EZ55_04232	hypothetical protein	-1.585673184	4.03E-24
EZ55	EZ55_00217	hypothetical protein	-1.579671018	4.43E-27
EZ55	EZ55_02692	RseA-like anti sigma(E) protein	-1.579106937	1.38E-19
EZ55	EZ55_01786	FAD/FMN-containing dehydrogenase	-1.577850834	1.73E-17
EZ55	EZ55_00065	hypothetical protein	-1.573505304	1.67E-08
EZ55	EZ55_03230	hypothetical protein	-1.573323235	1.11E-12
EZ55	EZ55_03914	hypothetical protein	-1.570367227	6.56E-05
EZ55	EZ55_01592	PAS domain S-box-containing protein/diguanylate	-1.563845056	7.59E-15
EZ55	EZ55_01725	transposase	-1.562571451	2.61E-20
EZ55	EZ55_02073	predicted secreted protein	-1.560902537	6.07E-10
EZ55	EZ55_02129	bacterioferritin	-1.558808294	3.39E-12
EZ55	EZ55_03743	apolipoprotein D and lipocalin family protein	-1.547541625	3.85E-13
EZ55	EZ55_03941	periplasmic divalent cation tolerance protein	-1.547380374	1.24E-07
EZ55	EZ55_02314	membrane protein YqaA with SNARE-associated	-1.545026403	2.92E-08
EZ55	EZ55_02258	hypothetical protein	-1.544470162	9.61E-16
EZ55	EZ55_00282	hypothetical protein	-1.539055888	1.66E-19
EZ55	EZ55_03097	branched-subunit amino acid transport protein	-1.537715553	0.000193416
EZ55	EZ55_01851	ABC-2 type transport system ATP-binding protein	-1.537688208	1.32E-19
EZ55	EZ55_01451	anthranilate synthase component I	-1.537281466	7.84E-13
EZ55	EZ55_00355	aconitase	-1.534848992	1.01E-08
EZ55	EZ55_02785	S-adenosylmethionine--tRNA	-1.533350776	3.62E-20
EZ55	EZ55_02060	hypothetical protein	-1.530846339	2.72E-19
EZ55	EZ55_03400	phage shock protein A (PspA) family protein	-1.5280162	5.36E-08
EZ55	EZ55_03546	PIN domain nuclease of toxin-antitoxin system	-1.524161901	9.43E-28
EZ55	EZ55_00279	hypothetical protein	-1.521776319	7.59E-28
EZ55	EZ55_03800	RNA polymerase RpoE-like sigma-24 subunit	-1.520209819	4.92E-19
EZ55	EZ55_03770	triacylglycerol lipase	-1.518734322	1.98E-07
EZ55	EZ55_01712	uncharacterized membrane protein	-1.507887535	4.92E-09
EZ55	EZ55_03127	protein tyrosine phosphatase	-1.505793081	1.24E-05
EZ55	EZ55_00865	RNA polymerase sigma-70 factor (ECF subfamily)	-1.505129019	1.01E-13
EZ55	EZ55_01890	DoxX-like protein	-1.50353878	0.000436594
EZ55	EZ55_01599	xanthine dehydrogenase small subunit	-1.498189531	1.35E-12
EZ55	EZ55_04238	IS5 family transposase	-1.497911554	3.24E-21
EZ55	EZ55_01510	hypothetical protein	-1.494233722	6.26E-13
EZ55	EZ55_02107	deoxyribodipyrimidine photo-lyase	-1.49207314	4.73E-13
EZ55	EZ55_00509	hypothetical protein	-1.482355847	1.48E-11
EZ55	EZ55_00020	hypothetical protein	-1.480775517	4.98E-08
EZ55	EZ55_01139	maleylacetoacetate isomerase	-1.478537106	1.32E-13
EZ55	EZ55_00798	spondin N	-1.477543798	0.002139985
EZ55	EZ55_02471	hypothetical protein	-1.475587723	1.69E-13
EZ55	EZ55_02525	toxin ParE1/3/4	-1.46548065	8.44E-26
EZ55	EZ55_02050	ribosomal S4p-like protein	-1.463064619	6.65E-18
EZ55	EZ55_03799	hypothetical protein	-1.462901944	1.79E-19
EZ55	EZ55_00911	hypothetical protein	-1.462423622	1.30E-06
EZ55	EZ55_04045	acetyltransferase (GNAT) family protein	-1.462362664	2.16E-16
EZ55	EZ55_02650	hypothetical protein	-1.460439176	2.89E-17
EZ55	EZ55_03765	hypothetical protein	-1.460017822	3.03E-08
EZ55	EZ55_02632	hypothetical protein	-1.459990679	0.000158384
EZ55	EZ55_01969	protein TonB	-1.457783189	2.23E-28
EZ55	EZ55_00281	hypothetical protein	-1.457180391	6.58E-20
EZ55	EZ55_04340	ion channel	-1.447394398	8.17E-26
EZ55	EZ55_04137	hypothetical protein	-1.447315595	2.16E-27
EZ55	EZ55_00706	transposase	-1.44379918	1.25E-20
EZ55	EZ55_00271	uncharacterized protein DUF2787	-1.443775262	2.22E-15
EZ55	EZ55_00389	hypothetical protein	-1.442204087	2.70E-07
EZ55	EZ55_00409	succinylglutamic semialdehyde dehydrogenase	-1.436120904	1.88E-09
EZ55	EZ55_02068	L-serine ammonia-lyase	-1.435241505	1.60E-10
EZ55	EZ55_04082	hypothetical protein	-1.435097242	1.26E-07
EZ55	EZ55_01946	toxin CcdB	-1.434780959	1.91E-22
EZ55	EZ55_02586	hypothetical protein	-1.434755853	0.003372328
EZ55	EZ55_00019	uncharacterized protein DUF2188	-1.434341814	6.61E-09
EZ55	EZ55_03949	uncharacterized protein (TIGR03643 family)	-1.431998807	3.67E-17
EZ55	EZ55_01586	lipid A 3-O-deacylase PagL	-1.429009542	1.22E-18
EZ55	EZ55_04135	hypothetical protein	-1.42660683	6.58E-20
EZ55	EZ55_02128	bacterioferritin	-1.419211904	9.21E-11
EZ55	EZ55_03617	AsnC family transcriptional regulator	-1.418762837	1.83E-19
EZ55	EZ55_01038	hypothetical protein	-1.417540518	5.49E-10
EZ55	EZ55_03128	arsenic resistance protein ArsH	-1.416020222	1.11E-05
EZ55	EZ55_02582	outer membrane lipoprotein	-1.410751449	3.40E-29
EZ55	EZ55_01336	cell division and transport-associated protein	-1.406232121	2.25E-29
EZ55	EZ55_03275	crotonobetainyl-CoA:carnitine CoA-transferase	-1.403422258	2.80E-13
EZ55	EZ55_00698	hypothetical protein	-1.402096875	3.76E-11
EZ55	EZ55_04194	hypothetical protein	-1.401967639	1.28E-22
EZ55	EZ55_02125	cytochrome c	-1.399958734	1.69E-24
EZ55	EZ55_02102	ribosome modulation factor	-1.39976041	2.46E-13
EZ55	EZ55_03120	S-(hydroxymethyl)glutathione	-1.394845544	5.44E-06
EZ55	EZ55_02419	endonuclease/exonuclease/phosphatase (EEP)	-1.392383768	1.63E-20
EZ55	EZ55_04085	hypothetical protein	-1.390370491	5.73E-17
EZ55	EZ55_03848	hypothetical protein	-1.388982736	5.28E-25
EZ55	EZ55_03264	ABC-2 type transport system permease protein	-1.388695762	8.95E-30
EZ55	EZ55_02259	hypothetical protein	-1.388659464	6.59E-14
EZ55	EZ55_02371	hypothetical protein	-1.387519822	0.005143436
EZ55	EZ55_01385	transposase IS66-like protein	-1.385422207	3.05E-19
EZ55	EZ55_02416	putative DNA modification/repair radical SAM	-1.384284302	4.56E-08
EZ55	EZ55_02126	glutamate synthase domain-containing protein 2	-1.384266962	1.58E-24
EZ55	EZ55_01506	hypothetical protein	-1.378858104	1.58E-19
EZ55	EZ55_02592	hypothetical protein	-1.378370175	7.99E-13
EZ55	EZ55_04311	site-specific recombinase XerD	-1.378323344	7.57E-15
EZ55	EZ55_00034	cell division checkpoint GTPase YihA	-1.377732101	3.09E-18
EZ55	EZ55_03872	hypothetical protein	-1.373537689	3.05E-18
EZ55	EZ55_01695	MerR family transcriptional regulator	-1.370768795	4.25E-07
EZ55	EZ55_02863	hypothetical protein	-1.368784505	2.02E-25
EZ55	EZ55_01768	transposase	-1.367271497	9.47E-20
EZ55	EZ55_02478	hypothetical protein	-1.366920145	1.36E-13
EZ55	EZ55_04326	MerR family mercuric resistance operon	-1.363819422	6.63E-13
EZ55	EZ55_00418	DUF2970 family protein	-1.363658655	2.75E-16
EZ55	EZ55_01869	putative transmembrane protein PGPGW	-1.362591487	1.31E-27
EZ55	EZ55_01780	purine-cytosine permease-like protein	-1.362330565	1.89E-34
EZ55	EZ55_01037	DNA-nicking Smr family endonuclease	-1.360435589	2.99E-11
EZ55	EZ55_04307	Tn3 transposase DDE domain-containing protein	-1.358084863	9.89E-13
EZ55	EZ55_04243	AraC-like DNA-binding protein	-1.357237206	7.05E-10
EZ55	EZ55_00287	uncharacterized protein DUF3955	-1.356001148	1.32E-13
EZ55	EZ55_01135	phage shock protein C (PspC) family protein	-1.355898228	2.36E-07
EZ55	EZ55_00732	hypothetical protein	-1.355435663	1.98E-06
EZ55	EZ55_04083	hypothetical protein	-1.354092705	0.000462778
EZ55	EZ55_02415	hypothetical protein	-1.353445053	2.99E-05
EZ55	EZ55_01924	diacylglycerol kinase family enzyme	-1.353231242	2.84E-10
EZ55	EZ55_01589	isoquinoline 1-oxidoreductase alpha subunit	-1.352308049	3.46E-16
EZ55	EZ55_00866	hypothetical protein	-1.35190124	2.75E-15
EZ55	EZ55_01588	CO/xanthine dehydrogenase Mo-binding subunit	-1.35094001	1.32E-14
EZ55	EZ55_00410	arginine succinyltransferase	-1.349721812	2.95E-08
EZ55	EZ55_01835	NADPH:quinone reductase-like Zn-dependent	-1.348600662	7.24E-23
EZ55	EZ55_02383	hypothetical protein	-1.348335034	0.000135612
EZ55	EZ55_03950	DNA polymerase-3 subunit epsilon	-1.348127524	8.99E-14
EZ55	EZ55_00574	hypothetical protein	-1.331520262	2.34E-12
EZ55	EZ55_01136	phenylalanine 4-hydroxylase	-1.33074341	1.42E-11
EZ55	EZ55_02635	polar amino acid transport system	-1.327190721	1.22E-16
EZ55	EZ55_03940	UPF0716 protein FxsA	-1.327071913	9.55E-25
EZ55	EZ55_01450	anthranilate synthase component II	-1.325823723	2.44E-09
EZ55	EZ55_00200	hypothetical protein	-1.324238884	1.62E-08
EZ55	EZ55_02595	uncharacterized membrane protein	-1.324014623	9.32E-17
EZ55	EZ55_00064	protein ImuB	-1.319740191	6.05E-09
EZ55	EZ55_04071	RNA polymerase sigma-70 factor (ECF subfamily)	-1.318758496	3.17E-12
EZ55	EZ55_01384	hypothetical protein	-1.316371556	1.75E-12
EZ55	EZ55_01897	penicillin-binding protein 6	-1.309388025	2.43E-22
EZ55	EZ55_04353	hypothetical protein	-1.309332581	9.03E-11
EZ55	EZ55_01464	DNA replication and repair protein RecN	-1.304413128	5.28E-11
EZ55	EZ55_02893	hypothetical protein	-1.299781689	3.73E-08
EZ55	EZ55_01743	signal transduction histidine kinase	-1.299740383	1.51E-08
EZ55	EZ55_02422	galactosyltransferase-like protein	-1.299002028	0.001029153
EZ55	EZ55_01933	mechanosensitive ion channel-like protein	-1.298270708	4.42E-20
EZ55	EZ55_02698	hypothetical protein	-1.297983039	2.63E-42
EZ55	EZ55_00456	TonB-dependent heme/hemoglobin receptor	-1.296942867	1.15E-24
EZ55	EZ55_01388	hypothetical protein	-1.293722394	9.15E-21
EZ55	EZ55_03007	HD-like signal output (HDOD) protein	-1.289457384	1.02E-17
EZ55	EZ55_02439	lysophospholipase L1-like esterase	-1.287355072	7.07E-07
EZ55	EZ55_03858	hypothetical protein	-1.287003649	2.09E-18
EZ55	EZ55_00259	hypothetical protein	-1.286946989	4.11E-12
EZ55	EZ55_02767	iron-sulfur cluster assembly protein	-1.285499711	0.000102515
EZ55	EZ55_04242	hypothetical protein	-1.284643175	9.73E-11
EZ55	EZ55_00212	TonB-dependent receptor	-1.283934702	3.29E-07
EZ55	EZ55_03051	UDP-N-acetylmuramoyl-tripeptide--D-alanyl-D-alani	-1.282947209	1.42E-07
EZ55	EZ55_02512	uncharacterized protein DUF1282	-1.281034015	5.55E-06
EZ55	EZ55_02308	uncharacterized membrane protein	-1.274633089	5.34E-08
EZ55	EZ55_01693	3-methylcrotonyl-CoA carboxylase beta subunit	-1.274145489	1.85E-06
EZ55	EZ55_02443	glycosyl hydrolase family 28	-1.270912817	8.37E-06
EZ55	EZ55_02786	hypothetical protein	-1.268582101	2.48E-09
EZ55	EZ55_01335	acyl-CoA thioester hydrolase	-1.267603367	1.04E-15
EZ55	EZ55_02851	alkylation response protein AidB-like acyl-CoA	-1.264842113	2.63E-08
EZ55	EZ55_02616	hypothetical protein	-1.263850039	1.81E-09
EZ55	EZ55_03771	3-demethylubiquinone-9 3-methyltransferase	-1.263167594	1.10E-21
EZ55	EZ55_03692	winged helix family two component transcriptional	-1.258039668	6.08E-10
EZ55	EZ55_01463	Beta-barrel assembly machine subunit BamE	-1.255864772	1.81E-07
EZ55	EZ55_02657	hypothetical protein	-1.255388921	3.30E-06
EZ55	EZ55_03935	hypothetical protein	-1.254602765	1.82E-09
EZ55	EZ55_02906	hypothetical protein	-1.253708303	0.005606873
EZ55	EZ55_01043	FlgM family anti-sigma-28 factor	-1.250756232	8.00E-17
EZ55	EZ55_04331	hypothetical protein	-1.248519756	1.94E-07
EZ55	EZ55_03775	uncharacterized protein DUF4112	-1.248510436	6.24E-18
EZ55	EZ55_00887	transposase	-1.243768731	4.10E-06
EZ55	EZ55_00562	hypothetical protein	-1.243732832	3.62E-21
EZ55	EZ55_02772	cysteine desulfurase IscS	-1.242592447	1.50E-12
EZ55	EZ55_00964	sodium transport system permease protein	-1.240144126	5.56E-18
EZ55	EZ55_02484	small conductance mechanosensitive channel	-1.240043564	7.56E-12
EZ55	EZ55_04213	hypothetical protein	-1.239630388	3.28E-17
EZ55	EZ55_01884	arginine-tRNA-protein transferase	-1.238547648	1.72E-15
EZ55	EZ55_02896	outer membrane transport energization protein	-1.238345847	1.45E-11
EZ55	EZ55_01598	xanthine dehydrogenase molybdenum binding subunit	-1.237944612	1.68E-08
EZ55	EZ55_03832	transporter (NhaC family)	-1.236193808	4.59E-09
EZ55	EZ55_01296	tellurite resistance protein	-1.234021688	1.63E-13
EZ55	EZ55_03010	multidrug efflux system membrane fusion protein	-1.232929452	2.66E-14
EZ55	EZ55_01040	flagellar assembly T-like protein	-1.22994657	5.53E-10
EZ55	EZ55_03934	hypothetical protein	-1.229367772	2.61E-20
EZ55	EZ55_04241	putative transposase	-1.226795059	1.67E-11
EZ55	EZ55_02947	hypothetical protein	-1.223549414	2.88E-06
EZ55	EZ55_02600	chromosome partitioning protein	-1.22132527	7.07E-26
EZ55	EZ55_00044	Smg protein	-1.220799805	6.60E-24
EZ55	EZ55_03695	hypothetical protein	-1.220766031	5.05E-06
EZ55	EZ55_00560	uncharacterized protein DUF4844	-1.2201125	9.22E-20
EZ55	EZ55_03166	2-methylcitrate dehydratase	-1.217323383	0.00212154
EZ55	EZ55_04064	LysR family transcriptional regulator	-1.217274043	7.44E-19
EZ55	EZ55_00928	hypothetical protein	-1.213924605	5.56E-12
EZ55	EZ55_02377	hypothetical protein	-1.213069167	2.27E-08
EZ55	EZ55_01133	phage shock protein A (PspA) family protein	-1.212576746	3.57E-08
EZ55	EZ55_02390	hypothetical protein	-1.211367436	0.001171928
EZ55	EZ55_04227	hypothetical protein	-1.209646798	1.60E-26
EZ55	EZ55_02704	prepilin peptidase dependent protein A/type IV	-1.209645216	2.90E-12
EZ55	EZ55_01696	acetyl-CoA C-acetyltransferase	-1.209026049	2.07E-07
EZ55	EZ55_03384	hypothetical protein	-1.20888934	5.96E-26
EZ55	EZ55_00895	GntR family transcriptional regulator (histidine	-1.207537631	4.60E-06
EZ55	EZ55_03056	MraZ protein	-1.203885695	3.13E-12
EZ55	EZ55_00571	hypothetical protein	-1.20331383	7.71E-11
EZ55	EZ55_01042	flagella synthesis protein FlgN	-1.203016318	5.80E-15
EZ55	EZ55_04236	hypothetical protein	-1.201779421	5.67E-22
EZ55	EZ55_02596	hypothetical protein	-1.201488774	1.17E-08
EZ55	EZ55_00408	uncharacterized protein DUF1338	-1.200626565	7.17E-07
EZ55	EZ55_03042	cell division protein FtsZ	-1.200535361	2.43E-12
EZ55	EZ55_01249	putative MATE family efflux protein	-1.199368111	8.40E-22
EZ55	EZ55_02980	N-acetylglucosamine 6-phosphate deacetylase	-1.198959784	2.09E-05
EZ55	EZ55_01354	ketopantoate reductase	-1.187040658	5.59E-22
EZ55	EZ55_01624	fructosamine-3-kinase	-1.186276761	8.15E-11
EZ55	EZ55_02792	uncharacterized protein YgiB involved in biofilm	-1.185072673	2.93E-11
EZ55	EZ55_01448	indole-3-glycerol phosphate synthase	-1.18362876	2.30E-06
EZ55	EZ55_01332	Holliday junction endonuclease RuvC	-1.183618306	1.01E-17
EZ55	EZ55_00815	phospholipid transport system substrate-binding	-1.182654215	1.06E-06
EZ55	EZ55_02641	CDP-diacylglycerol--serine O-phosphatidyltransferase	-1.182005116	1.70E-18
EZ55	EZ55_00532	hypothetical protein	-1.181955313	1.68E-05
EZ55	EZ55_02662	cyclopropane-fatty-acyl-phospholipid synthase	-1.178039738	6.75E-11
EZ55	EZ55_02241	hypothetical protein	-1.177903064	2.94E-24
EZ55	EZ55_00546	AraC-like DNA-binding protein	-1.176841378	2.62E-22
EZ55	EZ55_01032	tRNA-adenosine deaminase	-1.176331731	1.79E-15
EZ55	EZ55_01033	hypothetical protein	-1.176222606	3.21E-17
EZ55	EZ55_03282	PD-(D/E)XK nuclease superfamily protein	-1.170555751	3.10E-12
EZ55	EZ55_02127	transporter (CPA2 family)	-1.169515695	1.79E-19
EZ55	EZ55_02171	tRNA 2-thiouridine synthesizing protein C	-1.168245412	2.71E-12
EZ55	EZ55_01446	tryptophan synthase alpha chain	-1.163683071	4.33E-05
EZ55	EZ55_01911	NAD(P)-dependent dehydrogenase (short-subunit	-1.162720203	4.89E-17
EZ55	EZ55_01616	gamma-glutamyltranspeptidase/glutathione	-1.162073156	4.22E-07
EZ55	EZ55_00913	outer membrane protein with beta-barrel domain	-1.158808235	5.48E-05
EZ55	EZ55_03857	hypothetical protein	-1.157133862	8.57E-17
EZ55	EZ55_01449	anthranilate phosphoribosyltransferase	-1.156241434	7.44E-07
EZ55	EZ55_03679	aminopeptidase B	-1.156021186	3.07E-15
EZ55	EZ55_03859	DUF2892 family protein	-1.153410121	5.14E-09
EZ55	EZ55_02170	tRNA 2-thiouridine synthesizing protein D	-1.151691434	3.50E-12
EZ55	EZ55_00043	DNA processing protein	-1.150277353	6.65E-23
EZ55	EZ55_01951	hypothetical protein	-1.148831094	4.46E-07
EZ55	EZ55_01587	hypothetical protein	-1.148109344	9.30E-09
EZ55	EZ55_02046	hypothetical protein	-1.147608527	2.28E-12
EZ55	EZ55_00534	DNA-binding transcriptional LysR family	-1.147214126	8.88E-21
EZ55	EZ55_02905	hypothetical protein	-1.144968597	0.01950322
EZ55	EZ55_01333	Holliday junction DNA helicase subunit RuvA	-1.144905563	4.40E-15
EZ55	EZ55_00962	recombination protein RecA	-1.143790017	2.30E-11
EZ55	EZ55_00005	death-on-curing protein	-1.14105021	5.49E-24
EZ55	EZ55_02160	5-histidylcysteine sulfoxide synthase/putative	-1.140315533	1.87E-06
EZ55	EZ55_01575	homogentisate 1, 2-dioxygenase	-1.140149934	4.03E-06
EZ55	EZ55_01690	hydroxymethylglutaryl-CoA lyase	-1.135666349	0.000139638
EZ55	EZ55_02045	hypothetical protein	-1.134741193	5.79E-18
EZ55	EZ55_02087	S41A family C-terminal processing peptidase-1	-1.13298244	1.30E-11
EZ55	EZ55_00018	transcriptional regulator with XRE-family HTH	-1.132270368	2.57E-09
EZ55	EZ55_04081	predicted unusual protein kinase regulating	-1.129974306	6.73E-12
EZ55	EZ55_04214	hypothetical protein	-1.129670413	4.21E-14
EZ55	EZ55_02524	pimeloyl-ACP methyl ester carboxylesterase	-1.129237082	9.85E-18
EZ55	EZ55_02368	uncharacterized protein DUF2789	-1.128304153	6.27E-12
EZ55	EZ55_02921	membrane protein	-1.123396163	6.60E-11
EZ55	EZ55_00755	SOUL heme-binding protein	-1.122239757	4.48E-12
EZ55	EZ55_01445	hypothetical protein	-1.120747832	0.00015037
EZ55	EZ55_00816	phospholipid transport system transporter-binding	-1.119616445	1.20E-05
EZ55	EZ55_04228	hypothetical protein	-1.119554656	6.27E-14
EZ55	EZ55_01694	isovaleryl-CoA dehydrogenase	-1.119353506	1.97E-05
EZ55	EZ55_04317	hypothetical protein	-1.118855434	2.21E-13
EZ55	EZ55_03119	LysR family transcriptional regulator	-1.113733258	3.40E-17
EZ55	EZ55_00835	hypothetical protein	-1.112959435	1.00E-07
EZ55	EZ55_00917	zeta toxin	-1.111663015	5.05E-13
EZ55	EZ55_02626	hypothetical protein	-1.109436822	8.34E-10
EZ55	EZ55_04044	polysaccharide deacetylase	-1.10668921	2.09E-13
EZ55	EZ55_02468	predicted ATPase	-1.105415403	2.95E-12
EZ55	EZ55_02877	choline dehydrogenase	-1.105346835	5.22E-05
EZ55	EZ55_01495	molecular chaperone IbpA	-1.103187497	6.59E-07
EZ55	EZ55_04229	acetyltransferase (GNAT) family protein	-1.102749356	1.79E-27
EZ55	EZ55_04072	hypothetical protein	-1.102241116	3.77E-10
EZ55	EZ55_01913	23S rRNA Um-2552 2'-O-methyltransferase	-1.100878395	3.20E-23
EZ55	EZ55_02300	KipI family sensor histidine kinase inhibitor	-1.100085907	1.10E-06
EZ55	EZ55_01259	transposase	-1.099806706	2.24E-10
EZ55	EZ55_00024	hypothetical protein	-1.099789788	3.51E-11
EZ55	EZ55_01041	hypothetical protein	-1.09908663	2.10E-14
EZ55	EZ55_03939	chaperonin GroES	-1.097644007	3.62E-07
EZ55	EZ55_03798	putative adhesin	-1.097330478	5.25E-11
EZ55	EZ55_02901	xanthine dehydrogenase YagT iron-sulfur-binding	-1.096497559	2.25E-06
EZ55	EZ55_03052	UDP-N-acetylmuramoylalanyl-D-glutamate--2, 6-diaminopimelate ligase	-1.094013355	7.16E-08
EZ55	EZ55_04305	DNA invertase Pin-like site-specific DNA	-1.093394619	9.08E-16
EZ55	EZ55_00108	hypothetical protein	-1.09261839	7.81E-13
EZ55	EZ55_00385	hypothetical protein	-1.092429621	8.58E-06
EZ55	EZ55_02187	putative membrane protein	-1.091654489	1.76E-13
EZ55	EZ55_01505	hypothetical protein	-1.091098175	2.14E-13
EZ55	EZ55_01509	transposase	-1.090597554	1.19E-08
EZ55	EZ55_02375	rhodanese-related sulfurtransferase	-1.090322829	1.60E-17
EZ55	EZ55_01865	hypothetical protein	-1.090193229	5.92E-09
EZ55	EZ55_01229	bacterioferritin-associated ferredoxin	-1.085945364	1.83E-05
EZ55	EZ55_01597	molybdenum cofactor sulfurylase	-1.085695108	2.46E-06
EZ55	EZ55_00570	hypothetical protein	-1.08516427	2.31E-15
EZ55	EZ55_01617	Asp-tRNA(Asn)/Glu-tRNA(Gln) amidotransferase A	-1.084210451	3.27E-12
EZ55	EZ55_03167	2-methylaconitate cis-trans isomerase	-1.082477552	0.009924539
EZ55	EZ55_03078	glutathione synthase	-1.081458157	3.84E-18
EZ55	EZ55_04348	TnpA family transposase	-1.081258684	6.49E-11
EZ55	EZ55_02477	hypothetical protein	-1.077826969	3.28E-07
EZ55	EZ55_01993	ribosomal-protein-alanine N-acetyltransferase	-1.076755084	4.44E-07
EZ55	EZ55_00667	hypothetical protein	-1.076216344	7.25E-09
EZ55	EZ55_01141	leucine dehydrogenase	-1.075239616	1.41E-07
EZ55	EZ55_04039	Fe/S biogenesis protein NfuA	-1.073794113	3.50E-10
EZ55	EZ55_03377	fatty-acyl-CoA synthase	-1.073492826	1.82E-11
EZ55	EZ55_03470	antitoxin ParD1/3/4	-1.072908058	5.86E-19
EZ55	EZ55_00106	HNH endonuclease	-1.072595527	2.40E-12
EZ55	EZ55_02242	hypothetical protein	-1.072263313	3.88E-12
EZ55	EZ55_00277	hypothetical protein	-1.071004422	2.00E-15
EZ55	EZ55_03009	multidrug efflux pump	-1.069794848	2.13E-10
EZ55	EZ55_03050	phospho-N-acetylmuramoyl-pentapeptide-transferase	-1.068771101	0.000185344
EZ55	EZ55_03856	hypothetical protein	-1.067478121	1.44E-22
EZ55	EZ55_03894	predicted dehydrogenase	-1.064601719	3.03E-20
EZ55	EZ55_04355	hypothetical protein	-1.064570159	7.82E-17
EZ55	EZ55_03473	thiamine biosynthesis lipoprotein	-1.062845374	1.08E-14
EZ55	EZ55_04223	DNA invertase Pin-like site-specific DNA	-1.062478924	1.01E-13
EZ55	EZ55_01819	ubiquinone biosynthesis monooxygenase Coq7	-1.06224692	4.36E-05
EZ55	EZ55_01447	tryptophan synthase beta chain	-1.061053108	0.000347232
EZ55	EZ55_00021	lecithin:retinol acyltransferase	-1.058235133	3.93E-05
EZ55	EZ55_02946	peptidyl-dipeptidase Dcp	-1.057820639	1.25E-09
EZ55	EZ55_00799	DNA-binding response OmpR family regulator	-1.057292639	0.013650107
EZ55	EZ55_01393	hypothetical protein	-1.057252744	2.11E-20
EZ55	EZ55_03954	amidase	-1.055406579	3.14E-11
EZ55	EZ55_03408	transposase	-1.054607161	1.04E-11
EZ55	EZ55_03383	RNA recognition motif-containing protein	-1.052513193	1.62E-08
EZ55	EZ55_02634	hypothetical protein	-1.051984437	0.017278553
EZ55	EZ55_02109	predicted membrane protein DUF2254	-1.050774426	4.55E-17
EZ55	EZ55_03539	hypothetical protein	-1.049442838	1.17E-08
EZ55	EZ55_01380	putative transposase	-1.049302398	2.48E-10
EZ55	EZ55_00017	Zn-dependent peptidase ImmA (M78 family)	-1.046520075	5.40E-10
EZ55	EZ55_00931	uncharacterized repeat protein (TIGR04052	-1.045219013	2.74E-14
EZ55	EZ55_02697	antitoxin CptB	-1.043647313	1.73E-15
EZ55	EZ55_00561	transposase	-1.043163934	6.54E-26
EZ55	EZ55_00629	uncharacterized protein DUF3530	-1.04184022	3.22E-15
EZ55	EZ55_04063	magnesium chelatase family protein	-1.041063464	4.22E-15
EZ55	EZ55_01591	quinol monooxygenase YgiN	-1.039151819	4.05E-07
EZ55	EZ55_03850	hypothetical protein	-1.036813683	2.79E-15
EZ55	EZ55_03173	SH3 domain-containing protein	-1.035249223	1.37E-17
EZ55	EZ55_00587	soluble lytic murein transglycosylase	-1.033792933	3.08E-15
EZ55	EZ55_02656	RNA polymerase RpoE-like sigma-24 subunit	-1.031349544	1.64E-05
EZ55	EZ55_02123	diacylglycerol kinase	-1.031157898	1.80E-21
EZ55	EZ55_00923	hypothetical protein	-1.031083626	1.57E-08
EZ55	EZ55_00241	uncharacterized protein (TIGR02099 family)	-1.030929752	7.07E-13
EZ55	EZ55_00444	N-acetyl-gamma-glutamyl-phosphate reductase	-1.027673438	0.001135757
EZ55	EZ55_03680	sugar fermentation stimulation protein A	-1.026208097	2.16E-20
EZ55	EZ55_00263	hypothetical protein	-1.025198535	8.95E-13
EZ55	EZ55_00152	membrane fusion protein (multidrug efflux	-1.02457768	1.01E-13
EZ55	EZ55_03450	Xre family transcriptional regulator	-1.02443456	7.88E-13
EZ55	EZ55_04099	beta-glucosidase	-1.023258627	0.000724405
EZ55	EZ55_01220	putative serine protein kinase PrkA	-1.022548889	0.000220689
EZ55	EZ55_02852	hypothetical protein	-1.02066233	1.45E-10
EZ55	EZ55_00074	DNA replication and repair protein RadC	-1.019386454	7.30E-18
EZ55	EZ55_02696	hypothetical protein	-1.01673763	1.44E-12
EZ55	EZ55_02943	transposase	-1.0161388	6.59E-06
EZ55	EZ55_01001	heat shock protein Hsp20	-1.012154425	4.52E-09
EZ55	EZ55_03759	putative mRNA 3-end processing factor	-1.012109708	1.31E-05
EZ55	EZ55_03978	type II secretion system protein G (GspG)	-1.011962905	1.08E-12
EZ55	EZ55_02106	deoxyribodipyrimidine photo-lyase	-1.010629103	1.62E-06
EZ55	EZ55_02298	D-alanine transaminase	-1.007911712	0.000129629
EZ55	EZ55_01063	flagellar hook-associated protein 2	-1.007360312	2.59E-10
EZ55	EZ55_03932	hypothetical protein	-1.006737763	2.15E-11
EZ55	EZ55_02765	cysteine desulfuration protein SufE	-1.005564636	2.71E-07
EZ55	EZ55_01439	D-erythro-7, 8-dihydroneopterin triphosphate epimerase	-1.004824056	1.32E-08
EZ55	EZ55_00910	mechanosensitive ion channel-like protein	-1.004234904	6.33E-15
EZ55	EZ55_02691	MucB/RseB-like sigma(E) regulatory protein	-1.004202742	1.87E-10
EZ55	EZ55_00697	cytochrome c oxidase accessory protein FixG	-1.003792479	8.88E-14
EZ55	EZ55_01132	Fis family sigma54 specific transcriptional	-1.003462424	1.16E-13
EZ55	EZ55_00900	transposase	-1.001894212	5.30E-13
EZ55	EZ55_02881	MerR family redox-sensitive transcriptional	-1.001196419	1.16E-12
EZ55	EZ55_01091	flagellar biosynthesis protein FlhF	1.000158999	2.32E-08
EZ55	EZ55_01155	outer membrane transport energization protein	1.00130901	2.93E-06
EZ55	EZ55_04256	2-oxopent-4-enoate/cis-2-oxohex-4-enoate	1.001678238	0.001122168
EZ55	EZ55_01256	asparagine synthase (glutamine-hydrolysing)	1.003246412	1.65E-09
EZ55	EZ55_02886	diguanylate cyclase (GGDEF)-like protein	1.003268918	6.52E-06
EZ55	EZ55_03507	acetyl-coenzyme A synthetase	1.003931877	0.000130738
EZ55	EZ55_01127	cationic peptide transport system ATP-binding	1.004226134	1.23E-11
EZ55	EZ55_00218	MSHA biogenesis protein MshI	1.005445349	4.13E-07
EZ55	EZ55_00793	ubiquinol-cytochrome c reductase cytochrome b	1.005642731	4.98E-09
EZ55	EZ55_01735	molybdopterin-dependent oxidoreductase alpha	1.010652185	2.26E-05
EZ55	EZ55_02133	cytochrome c oxidase cbb3-type subunit 4	1.013193489	3.42E-05
EZ55	EZ55_01974	hypothetical protein	1.01380627	1.12E-20
EZ55	EZ55_02554	clan AA aspartic protease (TIGR02281 family)	1.014669525	5.31E-18
EZ55	EZ55_03610	light-regulated signal transduction histidine	1.01509368	5.22E-10
EZ55	EZ55_00405	DNA topoisomerase IV subunit A	1.015712693	1.81E-13
EZ55	EZ55_03735	ATP-binding cassette subfamily B multidrug efflux	1.017840281	7.30E-21
EZ55	EZ55_01102	homoserine O-succinyltransferase	1.019567151	1.87E-06
EZ55	EZ55_00421	3-dehydroquinate synthase	1.019939213	1.52E-14
EZ55	EZ55_03309	adenosylhomocysteinase	1.021201148	9.79E-09
EZ55	EZ55_01126	oxaloacetate decarboxylase beta subunit	1.022304107	7.18E-10
EZ55	EZ55_01396	ribosomal protein S18 acetylase RimI-like enzyme	1.023346982	0.000257088
EZ55	EZ55_02630	adenine phosphoribosyltransferase	1.024487805	3.29E-08
EZ55	EZ55_02408	6-phosphogluconate dehydratase	1.02974979	3.71E-05
EZ55	EZ55_00622	phosphatidylglycerol:prolipoprotein	1.030161585	1.01E-14
EZ55	EZ55_02002	2-oxoglutarate dehydrogenase E1 component	1.03070943	3.46E-13
EZ55	EZ55_00717	predicted AlkP superfamily pyrophosphatase or	1.031362428	6.16E-25
EZ55	EZ55_03014	pyruvate dehydrogenase E1 component	1.033471594	5.41E-06
EZ55	EZ55_01101	uncharacterized protein DUF2802	1.034122475	2.12E-11
EZ55	EZ55_03013	pyruvate dehydrogenase E2 component	1.034158121	9.93E-05
EZ55	EZ55_03996	outer membrane protein with beta-barrel domain	1.035429477	0.007826294
EZ55	EZ55_02672	GTP cyclohydrolase II /3, 4-dihydroxy-2-butanone 4-phosphate synthase	1.037864992	3.13E-10
EZ55	EZ55_02344	short subunit dehydrogenase-like uncharacterized	1.041718544	2.25E-09
EZ55	EZ55_02867	TrmH family RNA methyltransferase	1.042068401	5.19E-06
EZ55	EZ55_02721	aminoglycoside phosphotransferase (APT) family	1.042940936	5.55E-10
EZ55	EZ55_00156	acetoin utilization deacetylase AcuC-like enzyme	1.042961795	7.55E-08
EZ55	EZ55_04192	hypothetical protein	1.043067959	2.82E-08
EZ55	EZ55_04128	protein translocase subunit yidC	1.043528105	2.09E-11
EZ55	EZ55_01443	YpeB-like protein with putative protease	1.046518734	3.62E-07
EZ55	EZ55_00786	cupredoxin-like protein	1.046737967	0.000437682
EZ55	EZ55_00780	thermostable hemolysin	1.047787123	0.019303236
EZ55	EZ55_01100	CheW protein	1.050621949	1.36E-11
EZ55	EZ55_00209	platelet-activating factor acetylhydrolase	1.051508549	2.99E-06
EZ55	EZ55_04260	4-oxalocrotonate tautomerase	1.051771736	0.000529064
EZ55	EZ55_00775	hypothetical protein	1.052791893	4.18E-06
EZ55	EZ55_03293	thiol:disulfide interchange protein DsbC	1.056689106	4.42E-12
EZ55	EZ55_01487	dihydrodipicolinate reductase	1.057343197	1.17E-10
EZ55	EZ55_03195	OprB family porin	1.057417832	5.26E-08
EZ55	EZ55_03334	aldehyde dehydrogenase	1.059521084	0.001339793
EZ55	EZ55_01679	uncharacterized protein DUF2750	1.060189541	4.17E-06
EZ55	EZ55_03412	miniconductance mechanosensitive channel	1.060791605	9.98E-17
EZ55	EZ55_00840	PAS domain S-box-containing protein	1.060908862	3.08E-20
EZ55	EZ55_03169	SSS family transporter	1.061178233	1.43E-15
EZ55	EZ55_02231	glucosyl-3-phosphoglycerate synthase	1.062276815	9.25E-06
EZ55	EZ55_00974	cytochrome c-type biogenesis protein CcmH	1.063090693	0.000332533
EZ55	EZ55_02894	adenylate cyclase class 1	1.063759191	5.21E-19
EZ55	EZ55_02666	farnesyl diphosphate synthase	1.063870772	1.27E-10
EZ55	EZ55_00978	hypothetical protein	1.064252549	1.67E-07
EZ55	EZ55_01025	RNase HII	1.064879617	1.47E-12
EZ55	EZ55_02071	homodimeric fumarase (class I)	1.067278162	4.58E-15
EZ55	EZ55_03549	UDPglucose 6-dehydrogenase	1.067873812	1.72E-17
EZ55	EZ55_00502	5-(carboxyamino)imidazole ribonucleotide mutase	1.06965121	2.06E-11
EZ55	EZ55_03955	amino acid ABC transporter substrate-binding	1.072932664	1.20E-06
EZ55	EZ55_00608	methyl-accepting chemotaxis sensory transducer	1.075404918	2.96E-10
EZ55	EZ55_02722	NADP-dependent 3-hydroxy acid dehydrogenase YdfG	1.076609949	8.33E-08
EZ55	EZ55_00600	lipoprotein NlpD	1.078780479	2.25E-05
EZ55	EZ55_03317	amino acid/amide ABC transporter	1.079174844	2.19E-05
EZ55	EZ55_00801	HPr-like nitrogen-regulatory protein NPr	1.080141907	1.23E-09
EZ55	EZ55_02520	aspartate semialdehyde dehydrogenase	1.08427195	6.92E-22
EZ55	EZ55_00320	CheR-type MCP methyltransferase	1.084376617	7.56E-08
EZ55	EZ55_02236	molybdenum cofactor cytidylyltransferase	1.08467126	1.50E-15
EZ55	EZ55_01081	flagellar motor switch protein FliM	1.084696787	3.51E-14
EZ55	EZ55_00631	ATP-dependent helicase HepA	1.085381086	2.44E-13
EZ55	EZ55_03226	hypothetical protein	1.086016937	9.28E-11
EZ55	EZ55_02404	glyceraldehyde-3-phosphate dehydrogenase (NAD+)	1.086434854	0.000196875
EZ55	EZ55_01567	D-alanyl-D-alanine carboxypeptidase-like protein	1.086989775	6.38E-13
EZ55	EZ55_00335	uncharacterized protein DUF3392	1.087713189	5.60E-08
EZ55	EZ55_00311	chemotaxis protein methyltransferase CheR	1.090221007	1.11E-06
EZ55	EZ55_00039	16S rRNA m(5)C-967 methyltransferase	1.094192639	3.97E-13
EZ55	EZ55_00463	glycerol 3-phosphate dehydrogenase (NAD(P)+)	1.097311971	0.000281484
EZ55	EZ55_01401	8-amino-7-oxononanoate synthase	1.098116088	7.58E-10
EZ55	EZ55_01987	SSU ribosomal protein S12P methylthiotransferase	1.09971909	5.34E-11
EZ55	EZ55_02462	pimeloyl-ACP methyl ester carboxylesterase	1.101741876	7.40E-12
EZ55	EZ55_02495	UDP-2, 3-diacylglucosamine hydrolase	1.103454543	8.71E-14
EZ55	EZ55_01540	[protein release factor]-glutamine	1.10397606	1.38E-10
EZ55	EZ55_02164	aromatic ring-opening dioxygenase catalytic	1.104189397	0.003277261
EZ55	EZ55_00237	rod shape-determining protein MreC	1.104351739	4.72E-15
EZ55	EZ55_00307	two-component system chemotaxis response	1.106093346	7.46E-08
EZ55	EZ55_01325	two-component system sensor histidine kinase	1.109230483	1.56E-05
EZ55	EZ55_02009	pullulanase-type alpha-1, 6-glucosidase	1.110213388	2.37E-08
EZ55	EZ55_01215	[LSU ribosomal protein L3P]-glutamine	1.111857718	1.53E-13
EZ55	EZ55_02185	orotidine-5'-phosphate decarboxylase	1.120155115	2.47E-15
EZ55	EZ55_04259	4-oxalocrotonate decarboxylase	1.121267832	0.000131555
EZ55	EZ55_00826	nitroreductase/dihydropteridine reductase	1.121854852	1.81E-05
EZ55	EZ55_02549	YfcL protein	1.123042947	1.50E-11
EZ55	EZ55_04261	hypothetical protein	1.126718835	2.21E-05
EZ55	EZ55_02674	diaminohydroxyphosphoribosylaminopyrimidine	1.126867064	7.74E-17
EZ55	EZ55_00076	group 4 capsule polysaccharide lipoprotein	1.126979255	9.55E-13
EZ55	EZ55_00621	uncharacterized membrane protein YfcA	1.127358096	7.94E-13
EZ55	EZ55_03432	tRNA1Val (adenine37-N6)-methyltransferase	1.128273492	9.06E-09
EZ55	EZ55_00464	protein translocase subunit secB	1.134499004	1.06E-15
EZ55	EZ55_02227	tRNA (cmo5U34)-methyltransferase	1.134854994	2.34E-08
EZ55	EZ55_02011	tRNA(Leu) C34 or U34 (ribose-2'-O)-methylase	1.135322235	2.36E-07
EZ55	EZ55_03984	type II secretion system protein M (GspM)	1.138394326	2.78E-11
EZ55	EZ55_03032	two-component system chemotaxis response	1.13928946	0.001364684
EZ55	EZ55_03321	leucyl aminopeptidase	1.139792957	0.003836168
EZ55	EZ55_02237	hypothetical protein	1.140061791	5.26E-14
EZ55	EZ55_01423	glutamyl-tRNA synthetase	1.141496521	1.38E-11
EZ55	EZ55_00494	porphobilinogen synthase	1.142671718	3.28E-15
EZ55	EZ55_00351	group II intron reverse transcriptase/maturase	1.146584482	6.00E-06
EZ55	EZ55_00648	hypothetical protein	1.146818354	2.37E-18
EZ55	EZ55_02667	1-deoxy-D-xylulose-5-phosphate synthase	1.147652072	3.87E-20
EZ55	EZ55_03403	hypothetical protein	1.149197633	1.04E-10
EZ55	EZ55_01128	cationic peptide transport system ATP-binding	1.151635293	1.89E-15
EZ55	EZ55_00624	response regulator receiver domain-containing	1.154024421	5.19E-10
EZ55	EZ55_02397	glyceraldehyde 3-phosphate dehydrogenase	1.154279196	5.45E-06
EZ55	EZ55_00486	acetolactate synthase small subunit	1.156788956	0.000446027
EZ55	EZ55_04302	MaoC dehydratase-like protein	1.157308568	4.88E-07
EZ55	EZ55_00599	RNA polymerase RpoS-like sigma 38 subunit	1.158121237	3.94E-05
EZ55	EZ55_01750	uncharacterized protein	1.160253299	9.32E-11
EZ55	EZ55_01859	outer membrane receptor protein involved in Fe	1.161496034	2.77E-05
EZ55	EZ55_04122	tRNA uridine 5-carboxymethylaminomethyl	1.163736491	5.29E-12
EZ55	EZ55_02319	aminoglycoside phosphotransferase (APT) family	1.165171889	1.43E-06
EZ55	EZ55_03319	ABC-2 type transport system ATP-binding protein	1.165191258	0.000193482
EZ55	EZ55_04344	CopA family copper-resistance protein	1.166361935	3.25E-06
EZ55	EZ55_03827	iron complex outermembrane receptor protein	1.169134353	0.001106628
EZ55	EZ55_00313	two-component system chemotaxis response	1.171763667	5.93E-07
EZ55	EZ55_00181	undecaprenyl-diphosphatase	1.173939285	0.000303355
EZ55	EZ55_03621	2-octaprenylphenol hydroxylase	1.17470828	2.28E-19
EZ55	EZ55_02369	uncharacterized protein DUF2750	1.17631404	2.90E-13
EZ55	EZ55_02452	hypothetical protein	1.176364969	5.12E-10
EZ55	EZ55_03314	cytochrome c-550 PedF	1.177455844	7.31E-05
EZ55	EZ55_00252	16S rRNA m(2)G 1207 methyltransferase	1.181106651	1.56E-18
EZ55	EZ55_03222	PAS/PAC sensor signal transduction histidine	1.182756949	1.65E-05
EZ55	EZ55_04258	4-hydroxy-2-oxovalerate aldolase	1.183129555	0.000101999
EZ55	EZ55_02709	type IV pilus assembly protein PilY1	1.183400059	0.000127616
EZ55	EZ55_02628	hypothetical protein	1.183930059	6.03E-08
EZ55	EZ55_03425	predicted secreted protein with PEP-CTERM sorting	1.186131961	3.68E-09
EZ55	EZ55_02621	adenylate kinase	1.187261013	1.52E-08
EZ55	EZ55_00876	group II intron reverse transcriptase/maturase	1.187855538	3.07E-09
EZ55	EZ55_03284	predicted lipase	1.189451213	1.19E-06
EZ55	EZ55_02194	phosphoserine aminotransferase	1.192352602	8.29E-15
EZ55	EZ55_02857	thymidine kinase	1.193553168	3.29E-12
EZ55	EZ55_00620	PTSINtr with GAF domain PtsP	1.19466354	3.88E-14
EZ55	EZ55_01967	hypothetical protein	1.202370372	7.32E-20
EZ55	EZ55_00904	ATPase subunit of ABC transporter with duplicated	1.206579915	0.001656087
EZ55	EZ55_04130	ribonuclease P protein component	1.207698	6.32E-07
EZ55	EZ55_02318	NADPH:quinone reductase-like Zn-dependent	1.207710465	1.73E-06
EZ55	EZ55_04345	copper resistance protein B	1.210485587	3.52E-07
EZ55	EZ55_01497	phosphotransacetylase	1.211237582	3.83E-16
EZ55	EZ55_01026	DNA polymerase III alpha subunit	1.21243215	1.96E-20
EZ55	EZ55_01012	SSU ribosomal protein S2P	1.213145864	1.69E-10
EZ55	EZ55_01986	amino acid ABC transporter substrate-binding	1.217238414	1.29E-12
EZ55	EZ55_02988	nanoRNase/pAp phosphatase (c-di-AMP/oligoRNAs	1.21743736	2.76E-10
EZ55	EZ55_02866	ribosome biogenesis GTPase A	1.219579403	1.04E-14
EZ55	EZ55_02676	serine hydroxymethyltransferase	1.220103017	8.80E-14
EZ55	EZ55_02193	3-phosphoshikimate 1-carboxyvinyltransferase	1.223007191	4.12E-13
EZ55	EZ55_01678	hypothetical protein	1.223677783	1.14E-20
EZ55	EZ55_02702	type IV fimbrial biogenesis protein FimT	1.22402273	4.08E-09
EZ55	EZ55_00496	ATP-dependent RNA helicase RhlB	1.225254943	4.23E-22
EZ55	EZ55_02005	succinyl-CoA synthetase (ADP-forming) alpha	1.226663263	2.94E-12
EZ55	EZ55_03977	type II secretion system protein F (GspF)	1.22965561	1.05E-09
EZ55	EZ55_00493	diguanylate cyclase	1.230296912	6.59E-12
EZ55	EZ55_01662	phenylalanyl-tRNA synthetase beta subunit	1.230838679	5.57E-18
EZ55	EZ55_01671	transcription-repair coupling factor	1.230912835	3.81E-24
EZ55	EZ55_02516	dihydrofolate synthase/folylpolyglutamate	1.231101917	3.71E-14
EZ55	EZ55_02716	isoleucyl-tRNA synthetase	1.232615613	1.22E-16
EZ55	EZ55_03227	hypothetical protein	1.235840732	0.002675051
EZ55	EZ55_03243	uncharacterized protein DUF4331	1.236683099	0.000411352
EZ55	EZ55_03685	ketopantoate hydroxymethyltransferase	1.239441465	6.48E-13
EZ55	EZ55_02320	acyl-CoA dehydrogenase	1.240036671	1.62E-06
EZ55	EZ55_01651	pyruvyltransferase	1.240784456	5.97E-08
EZ55	EZ55_03324	pyrroloquinoline quinone biosynthesis protein D	1.242474794	1.11E-05
EZ55	EZ55_00783	glycosyltransferase involved in cell wall	1.243385516	0.005797446
EZ55	EZ55_01402	malonyl-CoA O-methyltransferase	1.243447046	1.55E-10
EZ55	EZ55_01661	phenylalanyl-tRNA synthetase alpha subunit	1.244460983	3.23E-18
EZ55	EZ55_03333	transcriptional regulator of nitric oxide	1.248389645	2.25E-05
EZ55	EZ55_01751	LSU ribosomal protein L32P	1.248474517	3.57E-13
EZ55	EZ55_03684	2-amino-4-hydroxy-6-hydroxymethyldihydropteridine	1.250620758	4.42E-21
EZ55	EZ55_00981	capsular polysaccharide transport system	1.255032487	1.40E-15
EZ55	EZ55_00188	inorganic pyrophosphatase	1.255125525	3.94E-20
EZ55	EZ55_01772	3-hydroxyacyl-CoA dehydrogenase	1.261401601	1.06E-05
EZ55	EZ55_00423	type IV pilus assembly protein PilQ	1.261835972	5.04E-09
EZ55	EZ55_00429	NAD-dependent malic enzyme	1.262757615	2.38E-14
EZ55	EZ55_02003	2-oxoglutarate dehydrogenase E2 component	1.26643185	2.01E-12
EZ55	EZ55_01650	LPS sulfotransferase NodH	1.270608552	1.30E-09
EZ55	EZ55_03348	D-lactate dehydrogenase	1.271599977	7.83E-13
EZ55	EZ55_03318	PQQ-dependent catabolism-associated	1.273310925	1.32E-05
EZ55	EZ55_00481	group II intron reverse transcriptase/maturase	1.276992661	6.73E-12
EZ55	EZ55_02406	2-keto-3-deoxy-phosphogluconate aldolase	1.279997998	1.63E-06
EZ55	EZ55_02708	type IV pilus assembly protein PilE	1.281270587	8.71E-05
EZ55	EZ55_03957	tRNA-U20-dihydrouridine synthase	1.285124509	1.30E-11
EZ55	EZ55_04023	D-xylose isomerase	1.285284313	1.92E-06
EZ55	EZ55_00942	uncharacterized protein DUF1566	1.287263531	1.21E-10
EZ55	EZ55_03029	chromosome partitioning protein	1.287481198	1.03E-06
EZ55	EZ55_00372	hypothetical protein	1.287580417	3.87E-08
EZ55	EZ55_02864	cupin fold WbuC family metalloprotein	1.287698447	1.40E-14
EZ55	EZ55_02707	hypothetical protein	1.291626125	0.000497674
EZ55	EZ55_03004	putative salt-induced outer membrane protein	1.29376846	5.22E-09
EZ55	EZ55_03359	ATP-dependent RNA helicase RhlE	1.294126931	5.34E-07
EZ55	EZ55_02556	HopJ type III effector protein	1.296042439	1.04E-11
EZ55	EZ55_03590	LSU ribosomal protein L14P	1.298412126	2.36E-13
EZ55	EZ55_02860	transcriptional regulator /LacI family	1.300106362	4.92E-16
EZ55	EZ55_00178	diaminopimelate decarboxylase	1.302180855	8.10E-19
EZ55	EZ55_02450	methyl-accepting chemotaxis protein	1.305325465	1.20E-09
EZ55	EZ55_00357	type II secretory ATPase GspE/PulE/Tfp pilus	1.30570717	1.04E-23
EZ55	EZ55_01097	two-component system chemotaxis response	1.31105973	4.35E-18
EZ55	EZ55_03961	phosphoribosylamine--glycine ligase	1.311325752	1.63E-12
EZ55	EZ55_00711	methyl-accepting chemotaxis protein	1.312662334	1.86E-09
EZ55	EZ55_02097	dihydroorotate oxidase A	1.312737992	1.50E-17
EZ55	EZ55_01876	tRNA	1.31323987	1.98E-10
EZ55	EZ55_02407	glucokinase	1.313974675	1.03E-06
EZ55	EZ55_03483	malate dehydrogenase (NAD)	1.314410809	4.75E-11
EZ55	EZ55_03033	chemotaxis protein methyltransferase CheR	1.315838342	0.006730991
EZ55	EZ55_00853	hypothetical protein	1.317202407	3.73E-08
EZ55	EZ55_03970	oligosaccharide 4-alpha-D-glucosyltransferase	1.317328551	4.24E-07
EZ55	EZ55_00982	capsular polysaccharide transport system permease	1.318293325	1.35E-17
EZ55	EZ55_03976	type II secretion system protein E (GspE)	1.319184309	9.76E-11
EZ55	EZ55_00727	recombination associated protein RdgC	1.319724641	3.02E-16
EZ55	EZ55_02228	tRNA (mo5U34)-methyltransferase	1.324358218	3.79E-25
EZ55	EZ55_02392	uncharacterized protein DUF349	1.325947683	7.67E-23
EZ55	EZ55_00779	long-subunit acyl-CoA synthetase (AMP-forming)	1.32646576	0.001451979
EZ55	EZ55_02409	6-phosphogluconolactonase	1.327539637	1.04E-09
EZ55	EZ55_02012	N-acyl amino acid synthase of	1.329485236	5.45E-10
EZ55	EZ55_01878	isocitrate dehydrogenase	1.329856141	2.12E-17
EZ55	EZ55_00265	uncharacterized protein DUF3387	1.331812693	9.62E-11
EZ55	EZ55_00827	uncharacterized alpha-E superfamily protein	1.333931888	7.94E-14
EZ55	EZ55_00678	SulP family sulfate permease	1.335762282	3.07E-16
EZ55	EZ55_04287	long-chain fatty acid transport protein	1.337665489	1.38E-11
EZ55	EZ55_03326	predicted Zn-dependent peptidase	1.337790704	1.25E-05
EZ55	EZ55_00605	2-C-methyl-D-erythritol 4-phosphate	1.341464976	1.73E-17
EZ55	EZ55_02719	SSU ribosomal protein S20P	1.342089533	2.22E-09
EZ55	EZ55_02584	tRNA threonylcarbamoyladenosine biosynthesis	1.343097937	9.78E-19
EZ55	EZ55_03732	transcription antitermination protein nusG	1.343288523	1.10E-15
EZ55	EZ55_01103	5-methyltetrahydrofolate--homocysteine	1.343626051	3.03E-13
EZ55	EZ55_02778	myo-inositol-1(or 4)-monophosphatase	1.346492571	4.44E-08
EZ55	EZ55_01674	hypothetical protein	1.348004909	1.26E-15
EZ55	EZ55_03340	3-hydroxyisobutyrate dehydrogenase	1.349692332	0.000356854
EZ55	EZ55_01016	undecaprenyl pyrophosphate synthetase	1.349875198	1.33E-21
EZ55	EZ55_01099	purine-binding chemotaxis protein CheW	1.355869548	6.51E-20
EZ55	EZ55_01773	acetyl-CoA C-acetyltransferase	1.357848766	5.60E-06
EZ55	EZ55_03686	pantothenate synthetase	1.362063766	3.52E-20
EZ55	EZ55_01104	methionine synthase (B12-dependent)	1.363289513	9.23E-12
EZ55	EZ55_01068	flagellin	1.367907893	1.28E-08
EZ55	EZ55_01345	quinolinate synthetase	1.36900439	3.75E-15
EZ55	EZ55_03658	LSU ribosomal protein L31P	1.369045928	2.51E-07
EZ55	EZ55_02203	2, 4-dienoyl-CoA reductase-like NADH-dependent	1.376161367	3.93E-16
EZ55	EZ55_01769	hypothetical protein	1.376518421	0.000224595
EZ55	EZ55_00774	3-hydroxy-3-methylglutaryl-coenzyme A reductase	1.376762313	1.47E-17
EZ55	EZ55_00238	rod shape-determining protein MreD	1.380127882	1.78E-14
EZ55	EZ55_00219	Tfp pilus assembly protein PilN	1.380610315	8.40E-14
EZ55	EZ55_00790	LSU ribosomal protein L13P	1.382131571	4.69E-11
EZ55	EZ55_01326	hypothetical protein	1.382585319	8.92E-11
EZ55	EZ55_00416	uncharacterized protein (TIGR02001 family)	1.383300042	0.000234627
EZ55	EZ55_02402	1, 4-alpha-glucan branching enzyme	1.386341819	1.12E-17
EZ55	EZ55_03303	hypothetical protein	1.387075178	3.97E-11
EZ55	EZ55_03339	methylmalonate-semialdehyde dehydrogenase	1.391399455	0.000381319
EZ55	EZ55_02198	ribonucleoside-diphosphate reductase class Ia	1.396068105	9.93E-16
EZ55	EZ55_03325	pyrroloquinoline quinone biosynthesis protein E	1.396623065	1.35E-05
EZ55	EZ55_01775	pimeloyl-ACP methyl ester carboxylesterase	1.397356552	7.19E-10
EZ55	EZ55_03411	acyltransferase-like protein	1.39906981	1.07E-21
EZ55	EZ55_00080	LSU ribosomal protein L33P	1.39951705	1.74E-10
EZ55	EZ55_00223	MSHA biogenesis protein MshM	1.3999606	7.13E-08
EZ55	EZ55_03646	regulatory LuxR family protein	1.401931095	4.56E-08
EZ55	EZ55_01080	flagellar FliL protein	1.402457996	6.70E-15
EZ55	EZ55_03733	protein translocase subunit secE/sec61 gamma	1.405089981	7.32E-13
EZ55	EZ55_03966	uncharacterized protein DUF2855	1.405936367	1.22E-16
EZ55	EZ55_03611	outer membrane protein with beta-barrel domain	1.407753327	1.20E-06
EZ55	EZ55_02401	glycogen operon protein	1.410622115	3.47E-14
EZ55	EZ55_01327	two component Fis family sigma54 specific	1.410772699	2.88E-06
EZ55	EZ55_02400	6-phosphogluconate dehydrogenase	1.411426207	1.40E-19
EZ55	EZ55_03429	cellulose synthase (UDP-forming)	1.411768109	7.22E-11
EZ55	EZ55_00862	PiT family inorganic phosphate transporter	1.413027824	1.10E-09
EZ55	EZ55_01501	probable rRNA maturation factor	1.41339954	3.16E-20
EZ55	EZ55_03581	LSU ribosomal protein L15P	1.415326253	2.82E-06
EZ55	EZ55_00603	tRNA pseudouridine13 synthase	1.416487875	3.20E-23
EZ55	EZ55_03406	diguanylate cyclase (GGDEF)-like protein	1.418031105	5.89E-23
EZ55	EZ55_03626	excisionase family DNA binding protein	1.422332413	1.50E-09
EZ55	EZ55_01820	strictosidine synthase	1.422778758	1.83E-13
EZ55	EZ55_03322	pyrroloquinoline quinone biosynthesis protein B	1.424298746	1.17E-08
EZ55	EZ55_00397	class 3 adenylate cyclase	1.435508589	2.52E-19
EZ55	EZ55_01442	winged helix family two component transcriptional	1.438333975	1.59E-09
EZ55	EZ55_02915	short-subunit dehydrogenase	1.438450111	2.74E-12
EZ55	EZ55_01549	translation elongation factor 2 (EF-2/EF-G)	1.442629172	3.65E-16
EZ55	EZ55_00310	methyl-accepting chemotaxis sensory transducer	1.443206484	2.42E-10
EZ55	EZ55_02192	cytidylate kinase	1.446023801	6.35E-13
EZ55	EZ55_02134	cytochrome c oxidase cbb3-type subunit 3	1.450814613	1.30E-09
EZ55	EZ55_00319	methyl-accepting chemotaxis sensory transducer	1.452426914	1.34E-09
EZ55	EZ55_03000	signal transduction histidine kinase	1.454026045	1.14E-19
EZ55	EZ55_02225	hypothetical protein	1.469228632	9.79E-19
EZ55	EZ55_01330	aspartyl-tRNA synthetase	1.469621527	1.40E-22
EZ55	EZ55_03372	chemotaxis protein CheC	1.469861431	6.54E-10
EZ55	EZ55_02190	integration host factor subunit beta	1.472901477	1.08E-19
EZ55	EZ55_00777	short-subunit dehydrogenase	1.474329664	0.000283772
EZ55	EZ55_02720	short-subunit dehydrogenase	1.480419532	5.78E-18
EZ55	EZ55_02717	FMN adenylyltransferase /riboflavin kinase	1.486910455	7.64E-18
EZ55	EZ55_03589	LSU ribosomal protein L24P	1.489650467	1.82E-14
EZ55	EZ55_01024	lipid-A-disaccharide synthase	1.493100328	2.23E-25
EZ55	EZ55_01754	[acyl-carrier-protein] S-malonyltransferase	1.493744682	1.33E-13
EZ55	EZ55_00734	TonB-dependent receptor	1.49691096	1.18E-08
EZ55	EZ55_02528	3-oxoacyl-[acyl-carrier-protein] synthase I	1.501513266	1.68E-16
EZ55	EZ55_03405	small GTP-binding protein	1.503640628	5.36E-22
EZ55	EZ55_01321	DNA-binding response OmpR family regulator	1.508148502	6.28E-12
EZ55	EZ55_00077	capsule biosynthesis protein GfcC	1.50819345	7.66E-17
EZ55	EZ55_01403	dethiobiotin synthetase	1.510216031	4.89E-19
EZ55	EZ55_03729	LSU ribosomal protein L11P	1.517271059	1.00E-08
EZ55	EZ55_00776	hypothetical protein	1.519171576	0.000105694
EZ55	EZ55_01216	chorismate synthase	1.531650148	4.26E-25
EZ55	EZ55_01755	3-oxoacyl-[acyl-carrier-protein] reductase	1.532049259	4.74E-13
EZ55	EZ55_02734	trigger factor	1.537630634	1.38E-15
EZ55	EZ55_02550	predicted polyphosphate/ATP-dependent NAD kinase	1.539957134	1.49E-25
EZ55	EZ55_03584	LSU ribosomal protein L18P	1.544996786	1.31E-08
EZ55	EZ55_03532	BirA family biotin operon	1.546593568	4.49E-20
EZ55	EZ55_02004	succinyl-CoA synthetase (ADP-forming) beta	1.547199416	1.77E-19
EZ55	EZ55_01441	two-component system sensor histidine kinase	1.548703335	8.20E-14
EZ55	EZ55_03327	outer membrane receptor protein involved in Fe	1.553356165	3.81E-06
EZ55	EZ55_02518	tRNA pseudouridine38-40 synthase	1.555423209	2.65E-10
EZ55	EZ55_03490	CNT family concentrative nucleoside transporter	1.55581024	3.97E-22
EZ55	EZ55_04111	ATP synthase F1 subcomplex beta subunit	1.55644408	2.73E-05
EZ55	EZ55_03662	5, 10-methylenetetrahydrofolate reductase (NAD(P))	1.558301895	1.36E-05
EZ55	EZ55_03030	hypothetical protein	1.562874348	1.44E-05
EZ55	EZ55_03628	HAMP domain-containing protein	1.566905081	1.10E-17
EZ55	EZ55_03533	UDP-N-acetylmuramate dehydrogenase	1.567418919	1.61E-16
EZ55	EZ55_00829	transglutaminase-like putative cysteine protease	1.569880411	2.53E-12
EZ55	EZ55_03244	VCBS repeat-containing protein	1.578281862	3.44E-06
EZ55	EZ55_00205	galactokinase	1.582740206	2.78E-05
EZ55	EZ55_01805	SSU ribosomal protein S15P	1.592276166	4.19E-11
EZ55	EZ55_02629	DNA polymerase-3 subunit gamma/tau	1.602103188	2.08E-15
EZ55	EZ55_00778	heme oxygenase-like protein	1.602860946	0.000316916
EZ55	EZ55_04110	ATP synthase F1 subcomplex epsilon subunit	1.610185148	1.56E-05
EZ55	EZ55_03121	predicted secreted protein with PEP-CTERM sorting	1.611580374	8.05E-10
EZ55	EZ55_02687	RNAse III	1.612033748	1.89E-14
EZ55	EZ55_03404	OmpA family protein	1.612332057	1.80E-21
EZ55	EZ55_02759	histidyl-tRNA synthetase	1.613741921	2.65E-17
EZ55	EZ55_03068	plasmid segregation centromere-binding protein	1.621017622	5.30E-07
EZ55	EZ55_01018	1-deoxy-D-xylulose 5-phosphate reductoisomerase	1.624219149	7.02E-19
EZ55	EZ55_00514	adenylosuccinate synthetase	1.626490034	1.20E-09
EZ55	EZ55_03720	translation elongation factor 1A (EF-1A/EF-Tu)	1.627903873	2.28E-11
EZ55	EZ55_03003	D-3-phosphoglycerate dehydrogenase	1.630813367	5.87E-19
EZ55	EZ55_03323	pyrroloquinoline-quinone synthase	1.632865787	8.59E-10
EZ55	EZ55_00828	uncharacterized circularly permuted ATP-grasp	1.636599238	1.78E-17
EZ55	EZ55_00503	5-(carboxyamino)imidazole ribonucleotide	1.649422337	1.34E-23
EZ55	EZ55_03627	phosphonate transport system substrate-binding	1.657539822	2.51E-17
EZ55	EZ55_01531	LSU ribosomal protein L25P	1.658274488	2.93E-10
EZ55	EZ55_02483	methionyl-tRNA synthetase	1.658887398	1.31E-23
EZ55	EZ55_00939	chemotaxis protein CheY-P-specific phosphatase	1.658998304	2.19E-13
EZ55	EZ55_02191	small subunit ribosomal protein S1	1.660458722	7.52E-18
EZ55	EZ55_03428	cellulose synthase subunit	1.665415056	4.47E-13
EZ55	EZ55_00685	diguanylate cyclase (GGDEF)-like protein	1.666603702	3.57E-20
EZ55	EZ55_02132	cytochrome c oxidase cbb3-type subunit 2	1.668266016	2.48E-15
EZ55	EZ55_03583	SSU ribosomal protein S5P	1.66844858	9.19E-09
EZ55	EZ55_02764	nucleoside diphosphate kinase	1.676026542	3.00E-11
EZ55	EZ55_01096	two-component system chemotaxis sensor kinase	1.678902324	3.18E-24
EZ55	EZ55_00268	restriction system protein	1.680281049	6.82E-07
EZ55	EZ55_00650	uncharacterized protein DUF3387	1.69427654	4.84E-16
EZ55	EZ55_03582	LSU ribosomal protein L30P	1.698021769	6.63E-09
EZ55	EZ55_01675	hypothetical protein	1.698959028	8.88E-12
EZ55	EZ55_03427	endoglucanase	1.710022723	2.56E-11
EZ55	EZ55_02752	inosine-5'-monophosphate dehydrogenase	1.71036748	7.47E-12
EZ55	EZ55_03426	cellulose synthase operon protein C	1.713417286	1.66E-18
EZ55	EZ55_03631	anaerobic selenocysteine-containing	1.716312796	6.65E-18
EZ55	EZ55_00239	septum formation protein	1.720630043	3.60E-21
EZ55	EZ55_02940	hypothetical protein	1.722085968	4.07E-23
EZ55	EZ55_00782	SNARE associated Golgi protein	1.723536961	2.38E-05
EZ55	EZ55_00495	Ppx/GppA phosphatase	1.725373762	2.10E-34
EZ55	EZ55_02688	signal peptidase I	1.726122617	2.94E-19
EZ55	EZ55_00308	two-component system chemotaxis sensor kinase	1.7321464	2.83E-16
EZ55	EZ55_03629	response regulator RpfG family c-di-GMP	1.73816733	2.59E-25
EZ55	EZ55_01757	3-oxoacyl-[acyl-carrier-protein] synthase II	1.740479186	1.82E-24
EZ55	EZ55_00958	enolase	1.742783702	2.01E-18
EZ55	EZ55_02403	4-alpha-glucanotransferase	1.745715645	3.61E-09
EZ55	EZ55_01181	peptide chain release factor 3 (bRF-3)	1.754589945	2.44E-28
EZ55	EZ55_03586	SSU ribosomal protein S8P	1.762522358	2.44E-11
EZ55	EZ55_01202	peptide chain release factor 2 (bRF-2)	1.762781439	1.24E-18
EZ55	EZ55_02853	hypothetical protein	1.763446099	4.97E-08
EZ55	EZ55_00687	hypothetical protein	1.763939982	2.61E-09
EZ55	EZ55_03374	glyoxylase-like metal-dependent hydrolase	1.769286218	2.95E-17
EZ55	EZ55_01189	cysteine synthase A	1.772295505	5.57E-09
EZ55	EZ55_00371	sodium/proton antiporter (CPA1 family)	1.772632437	2.95E-20
EZ55	EZ55_01289	Mg2+/Co2+ transporter CorB	1.773469046	6.76E-17
EZ55	EZ55_01013	translation elongation factor Ts (EF-Ts)	1.774973624	1.23E-17
EZ55	EZ55_00314	methyl-accepting chemotaxis sensory transducer	1.775852832	2.40E-11
EZ55	EZ55_01935	polyribonucleotide nucleotidyltransferase	1.779722296	4.01E-25
EZ55	EZ55_01559	starch phosphorylase	1.780035119	5.93E-10
EZ55	EZ55_04286	benzyl alcohol dehydrogenase	1.792618742	6.79E-08
EZ55	EZ55_02884	hypothetical protein	1.794123662	1.42E-05
EZ55	EZ55_01017	phosphatidate cytidylyltransferase	1.799980406	3.46E-25
EZ55	EZ55_00791	SSU ribosomal protein S9P	1.803711404	1.26E-17
EZ55	EZ55_03217	response regulator receiver domain-containing	1.807053708	4.43E-13
EZ55	EZ55_02317	alpha-amylase	1.810024092	9.97E-08
EZ55	EZ55_00758	ApaG protein	1.817525148	7.70E-23
EZ55	EZ55_00309	CheW protein	1.819946701	9.47E-12
EZ55	EZ55_03337	methyl-accepting chemotaxis sensory transducer	1.822278766	4.61E-26
EZ55	EZ55_01303	SSU ribosomal protein S16P	1.827760346	6.32E-15
EZ55	EZ55_02951	NADPH:quinone reductase-like Zn-dependent	1.839612706	6.93E-15
EZ55	EZ55_04116	ATP synthase F0 subcomplex C subunit	1.841452153	2.08E-13
EZ55	EZ55_03035	two-component system chemotaxis response	1.842393134	1.55E-05
EZ55	EZ55_00425	type IV pilus assembly protein PilO	1.852126641	1.69E-10
EZ55	EZ55_03588	LSU ribosomal protein L5P	1.853629737	1.47E-16
EZ55	EZ55_02221	phosphoribosylformylglycinamidine cyclo-ligase	1.875324465	2.17E-16
EZ55	EZ55_00221	MSHA biogenesis protein MshK	1.877896987	1.60E-18
EZ55	EZ55_01182	arginyl-tRNA synthetase	1.879970817	1.98E-25
EZ55	EZ55_04115	ATP synthase F0 subcomplex B subunit	1.884869613	2.05E-12
EZ55	EZ55_00323	hypothetical protein	1.891184185	9.13E-13
EZ55	EZ55_01028	tRNA(Ile)-lysidine synthase	1.891514451	1.37E-44
EZ55	EZ55_03224	metal dependent phosphohydrolase	1.893169675	5.24E-18
EZ55	EZ55_03526	translation elongation factor 1A (EF-1A/EF-Tu)	1.896941362	6.84E-11
EZ55	EZ55_00220	MSHA biogenesis protein MshJ	1.899748425	2.90E-21
EZ55	EZ55_04113	F-type H+-transporting ATPase subunit alpha	1.913273551	1.60E-08
EZ55	EZ55_04112	ATP synthase F1 subcomplex gamma subunit	1.913903569	2.44E-07
EZ55	EZ55_00426	type IV pilus assembly protein PilN	1.91721648	5.20E-12
EZ55	EZ55_03811	SSU ribosomal protein S6P	1.918118807	2.73E-18
EZ55	EZ55_01197	uncharacterized membrane protein	1.919254977	1.09E-16
EZ55	EZ55_02671	6, 7-dimethyl-8-ribityllumazine synthase	1.930260731	1.14E-17
EZ55	EZ55_01536	4-diphosphocytidyl-2-C-methyl-D-erythritol	1.934006674	3.78E-17
EZ55	EZ55_01095	chemotaxis phosphatase CheZ	1.946015977	6.51E-37
EZ55	EZ55_01752	phosphate:acyl-[acyl carrier protein]	1.946560515	3.48E-28
EZ55	EZ55_03221	hypothetical protein	1.957653519	1.54E-11
EZ55	EZ55_02014	glycosidase	1.966198032	9.59E-10
EZ55	EZ55_02751	GMP synthase (glutamine-hydrolysing)	1.972124662	1.36E-21
EZ55	EZ55_01608	purine nucleoside permease	1.977043124	2.15E-22
EZ55	EZ55_03585	LSU ribosomal protein L6P	1.981679531	3.62E-13
EZ55	EZ55_02858	iron complex outermembrane receptor protein	1.996113826	2.12E-07
EZ55	EZ55_02513	amidophosphoribosyltransferase	2.00275103	5.58E-15
EZ55	EZ55_02278	NAD(P)-dependent dehydrogenase (short-subunit	2.005980372	7.66E-09
EZ55	EZ55_03177	hypothetical protein	2.017687869	6.34E-11
EZ55	EZ55_04080	hypothetical protein	2.020640571	3.08E-15
EZ55	EZ55_03587	SSU ribosomal protein S14P	2.021570417	5.01E-16
EZ55	EZ55_00742	PAS domain S-box-containing protein	2.022107484	6.14E-17
EZ55	EZ55_01607	signal transduction histidine kinase	2.023328646	1.42E-16
EZ55	EZ55_00741	putative two-component system response regulator	2.042705723	9.02E-23
EZ55	EZ55_03223	Fis family nitrogen metabolism transcriptional	2.06025747	1.65E-13
EZ55	EZ55_00941	uncharacterized protein DUF1566	2.063145021	7.12E-21
EZ55	EZ55_03810	SSU ribosomal protein S18P	2.066796863	3.30E-22
EZ55	EZ55_02460	response regulator RpfG family c-di-GMP	2.074265621	9.25E-16
EZ55	EZ55_02710	type IV pilus assembly protein PilX	2.076401445	1.86E-10
EZ55	EZ55_00224	MSHA biogenesis protein MshN	2.089149869	1.16E-10
EZ55	EZ55_01777	uncharacterized protein DUF3718	2.091629013	1.39E-05
EZ55	EZ55_01727	Ig-like protein group 1	2.099238555	1.07E-27
EZ55	EZ55_02051	UPF0176 protein	2.100968481	7.21E-12
EZ55	EZ55_01488	carbamoyl-phosphate synthase small subunit	2.105451627	1.68E-12
EZ55	EZ55_00709	periplasmic binding family protein	2.12154875	2.49E-11
EZ55	EZ55_01765	diguanylate cyclase (GGDEF)-like protein	2.128369706	7.21E-26
EZ55	EZ55_01875	high frequency lysogenization protein	2.128985883	4.62E-31
EZ55	EZ55_00204	UDPglucose--hexose-1-phosphate	2.131921408	1.53E-09
EZ55	EZ55_03499	putative solute:sodium symporter small subunit	2.131984413	3.03E-08
EZ55	EZ55_03218	GTP-binding protein	2.151343935	1.98E-14
EZ55	EZ55_00318	methyl-accepting chemotaxis sensory transducer	2.153141711	3.49E-10
EZ55	EZ55_03728	LSU ribosomal protein L1P	2.157685086	2.39E-17
EZ55	EZ55_01753	3-oxoacyl-[acyl-carrier-protein] synthase III	2.159233612	1.51E-30
EZ55	EZ55_01304	16S rRNA processing protein RimM	2.164580488	1.73E-22
EZ55	EZ55_03373	phospho-acceptor domain-containing protein (beta-lactamase superfamily II)	2.179110805	5.90E-32
EZ55	EZ55_02670	NusB antitermination factor	2.180517278	2.16E-24
EZ55	EZ55_02669	thiamine-phosphate kinase	2.187545405	3.39E-27
EZ55	EZ55_01199	ferredoxin-NADP reductase	2.195874209	3.19E-15
EZ55	EZ55_00222	MSHA biogenesis protein MshL	2.203301412	1.23E-15
EZ55	EZ55_00940	PAS domain-containing protein	2.207630968	8.30E-27
EZ55	EZ55_03020	type IV pilus assembly protein PilA	2.209710904	9.38E-12
EZ55	EZ55_00317	CheW protein	2.218889834	8.83E-11
EZ55	EZ55_03036	purine-binding chemotaxis protein CheW	2.228884781	4.78E-08
EZ55	EZ55_01331	dihydroneopterin triphosphate pyrophosphatase	2.243252493	4.27E-33
EZ55	EZ55_00225	MSHA biogenesis protein MshE	2.24935423	5.43E-10
EZ55	EZ55_02008	TonB-dependent receptor	2.253671664	3.84E-10
EZ55	EZ55_03723	SSU ribosomal protein S12P	2.265050562	1.83E-17
EZ55	EZ55_01035	phosphoribosylformylglycinamidine synthase	2.26936868	1.50E-19
EZ55	EZ55_00315	response regulator receiver protein	2.280414207	2.59E-13
EZ55	EZ55_04114	ATP synthase F1 subcomplex delta subunit	2.283535319	1.87E-13
EZ55	EZ55_01529	hypothetical protein	2.286395781	4.70E-23
EZ55	EZ55_03076	small conductance mechanosensitive channel	2.287830898	1.32E-19
EZ55	EZ55_00427	type IV pilus assembly protein PilM	2.288666296	1.66E-15
EZ55	EZ55_00316	CheA signal transduction histidine kinase	2.303252377	2.56E-14
EZ55	EZ55_02547	signal transduction histidine kinase	2.323014042	1.75E-28
EZ55	EZ55_00226	MSHA biogenesis protein MshG	2.329254965	2.36E-29
EZ55	EZ55_03021	type IV pilus assembly protein PilC	2.329297751	5.38E-16
EZ55	EZ55_02280	butyryl-CoA dehydrogenase	2.349018308	9.46E-12
EZ55	EZ55_00604	2-C-methyl-D-erythritol 2, 4-cyclodiphosphate synthase	2.363721203	2.46E-29
EZ55	EZ55_04065	ketol-acid reductoisomerase	2.376190989	9.44E-09
EZ55	EZ55_01306	LSU ribosomal protein L19P	2.378109772	1.04E-17
EZ55	EZ55_03809	LSU ribosomal protein L9P	2.382428877	2.48E-24
EZ55	EZ55_00424	type IV pilus assembly protein PilP	2.387799863	2.74E-14
EZ55	EZ55_00228	prepilin-type N-terminal cleavage/methylation	2.395609878	4.08E-24
EZ55	EZ55_03462	sterol desaturase/sphingolipid hydroxylase (fatty	2.401426034	6.31E-07
EZ55	EZ55_00740	tetratricopeptide repeat protein	2.407243609	7.60E-16
EZ55	EZ55_01534	ribose-phosphate pyrophosphokinase	2.423391999	1.11E-17
EZ55	EZ55_01485	propionyl-CoA synthetase	2.430859028	2.09E-15
EZ55	EZ55_02645	D-lactate dehydrogenase-like protein	2.453280933	2.99E-23
EZ55	EZ55_02859	tryptophan halogenase	2.458975714	1.49E-19
EZ55	EZ55_00710	hypothetical protein	2.462904303	1.62E-22
EZ55	EZ55_01356	tetratricopeptide repeat protein	2.502707081	2.50E-26
EZ55	EZ55_01203	lysyl-tRNA synthetase class II	2.51891854	1.79E-40
EZ55	EZ55_03721	translation elongation factor 2 (EF-2/EF-G)	2.523015293	1.58E-24
EZ55	EZ55_01225	iron complex outermembrane receptor protein	2.562586484	5.28E-10
EZ55	EZ55_02461	GAF sensor signal transduction histidine kinase	2.576877514	6.70E-23
EZ55	EZ55_01874	adenylosuccinate lyase	2.583984095	2.49E-28
EZ55	EZ55_00733	hypothetical protein	2.603581512	1.94E-16
EZ55	EZ55_03612	fimbrial isopeptide formation D2 family protein	2.631056481	3.28E-23
EZ55	EZ55_00373	hypothetical protein	2.657602531	2.05E-23
EZ55	EZ55_00227	hypothetical protein	2.666089749	2.87E-24
EZ55	EZ55_03726	LSU ribosomal protein L12P	2.667884528	6.10E-22
EZ55	EZ55_02279	NAD(P)-dependent dehydrogenase (short-subunit	2.68307686	2.97E-14
EZ55	EZ55_03508	hypothetical protein	2.686097241	7.21E-15
EZ55	EZ55_02642	predicted secreted protein with PEP-CTERM sorting	2.699714807	2.47E-10
EZ55	EZ55_01530	peptidyl-tRNA hydrolase	2.734102235	1.46E-20
EZ55	EZ55_01738	hypothetical protein	2.76298409	1.13E-07
EZ55	EZ55_00344	uncharacterized protein DUF1080	2.77796947	1.83E-14
EZ55	EZ55_03498	cation/acetate symporter	2.797857639	4.70E-13
EZ55	EZ55_02712	type IV pilus assembly protein PilV	2.804534774	1.94E-16
EZ55	EZ55_01305	tRNA (guanine37-N(1)-) methyltransferase	2.815644943	6.24E-32
EZ55	EZ55_03722	SSU ribosomal protein S7P	2.844681854	2.34E-28
EZ55	EZ55_03220	L-glutamine synthetase	2.876536806	5.83E-16
EZ55	EZ55_00368	SSU ribosomal protein S17P	2.906642317	1.13E-13
EZ55	EZ55_02711	type IV pilus assembly protein PilW	2.915782669	5.85E-21
EZ55	EZ55_01782	uncharacterized protein DUF3718	2.966092018	2.39E-08
EZ55	EZ55_03347	L-lactate dehydrogenase (cytochrome)	2.975978942	2.21E-18
EZ55	EZ55_03727	LSU ribosomal protein L10P	2.988306288	5.83E-30
EZ55	EZ55_00343	gluconate 2-dehydrogenase subunit 3-like protein	2.99818859	5.02E-14
EZ55	EZ55_01198	fatty acid desaturase	3.018318667	1.95E-33
EZ55	EZ55_03959	phosphoribosylaminoimidazolecarboxamide	3.020560565	1.12E-29
EZ55	EZ55_01776	uncharacterized protein DUF3718	3.021503987	1.89E-07
EZ55	EZ55_01489	carbamoyl-phosphate synthase large subunit	3.044902111	1.70E-19
EZ55	EZ55_03067	plasmid segregation oscillating ATPase ParF	3.060239649	7.89E-12
EZ55	EZ55_00337	LacI family transcriptional regulator	3.11547383	4.38E-62
EZ55	EZ55_00738	outer membrane transport energization protein	3.132584755	4.53E-19
EZ55	EZ55_00366	LSU ribosomal protein L16P	3.242960236	5.69E-18
EZ55	EZ55_00391	ammonium transporter	3.248801482	6.97E-14
EZ55	EZ55_00739	outer membrane transport energization protein	3.288238767	2.05E-22
EZ55	EZ55_03194	FHS family L-fucose permease-like MFS	3.299285642	2.69E-14
EZ55	EZ55_04284	hypothetical protein	3.338825044	1.32E-19
EZ55	EZ55_00336	sugar phosphate isomerase/epimerase	3.339283601	6.63E-33
EZ55	EZ55_02854	hypothetical protein	3.381647329	2.36E-18
EZ55	EZ55_01737	glutathione S-transferase	3.428507805	1.26E-09
EZ55	EZ55_00342	choline dehydrogenase-like flavoprotein	3.440373052	7.46E-15
EZ55	EZ55_00736	outer membrane transport energization protein	3.462134817	1.12E-27
EZ55	EZ55_00367	LSU ribosomal protein L29P	3.483338033	2.46E-17
EZ55	EZ55_02865	alpha-glucosidase	3.498437966	1.37E-18
EZ55	EZ55_00341	hydroxypyruvate isomerase	3.521527397	7.12E-17
EZ55	EZ55_02647	lactate permease	3.535018736	1.01E-35
EZ55	EZ55_01736	hypothetical protein	3.546667545	4.05E-11
EZ55	EZ55_00365	SSU ribosomal protein S3P	3.605768193	5.65E-21
EZ55	EZ55_00737	outer membrane transport energization protein	3.619891317	1.89E-24
EZ55	EZ55_04285	xylene monooxygenase electron transfer subunit	3.627517628	2.65E-25
EZ55	EZ55_04283	alkane 1-monooxygenase/xylene monooxygenase	3.654712039	3.21E-24
EZ55	EZ55_02646	FAD binding domain-containing protein	3.683721968	9.59E-39
EZ55	EZ55_03037	methyl-accepting chemotaxis protein	3.750546765	5.92E-18
EZ55	EZ55_02649	hypothetical protein	3.787851426	5.35E-41
EZ55	EZ55_00735	uncharacterized protein DUF3450	3.880407306	2.76E-31
EZ55	EZ55_00340	nucleoside transporter	3.906470368	8.60E-23
EZ55	EZ55_00338	predicted dehydrogenase	3.958699307	7.37E-56
EZ55	EZ55_00339	sugar phosphate isomerase/epimerase	3.981185494	1.46E-30
EZ55	EZ55_00358	SSU ribosomal protein S10P	4.055715582	2.31E-22
EZ55	EZ55_04282	benzaldehyde dehydrogenase (NAD+)	4.065139431	5.69E-29
EZ55	EZ55_00363	SSU ribosomal protein S19P	4.095376364	4.53E-27
EZ55	EZ55_00364	LSU ribosomal protein L22P	4.106420736	6.95E-25
EZ55	EZ55_03747	fucose permease	4.125234015	1.19E-13
EZ55	EZ55_03749	maltogenic amylase-like enzyme	4.238179369	1.20E-14
EZ55	EZ55_00362	LSU ribosomal protein L2P	4.344053306	4.25E-31
EZ55	EZ55_03748	amylosucrase	4.350640839	5.84E-14
EZ55	EZ55_03762	fructokinase	4.456182912	1.09E-21
EZ55	EZ55_00359	LSU ribosomal protein L3P	4.567603783	9.81E-30
EZ55	EZ55_02006	iron complex outermembrane receptor protein	4.646951606	2.30E-24
EZ55	EZ55_00361	LSU ribosomal protein L23P	4.694776017	9.55E-36
EZ55	EZ55_00360	LSU ribosomal protein L4P	4.698830482	2.53E-33
EZ55	EZ55_02501	sucrose phosphorylase	4.794980494	1.73E-16
EZ55	EZ55_02855	outer membrane receptor protein involved in Fe	5.843134118	3.03E-18
EZ55	EZ55_00390	nitrogen regulatory protein P-II family	6.017172374	1.31E-20
