# Supplementary material for: Community context and pCO2 impact the transcriptome of the “helper” bacterium Alteromonas in co-culture with picocyanobacteria
Source: ISME Commun. 2022 Nov 15;2:113. doi: 10.1038/s43705-022-00197-2 (PMC9723591; doi:10.1038/s43705-022-00197-2)
Supplement: Supplementary file 5 — Table S4 [file 43705_2022_197_MOESM5_ESM.csv]

species	symbol	product	logFC	PValue
EZ55	EZ55_03748	amylosucrase	-7.319562129	1.33E-09
EZ55	EZ55_02855	outer membrane receptor protein involved in Fe	-6.646929746	1.93E-07
EZ55	EZ55_03747	fucose permease	-6.390902057	3.09E-08
EZ55	EZ55_02501	sucrose phosphorylase	-6.080581414	1.55E-07
EZ55	EZ55_03749	maltogenic amylase-like enzyme	-5.699421106	3.81E-07
EZ55	EZ55_02165	putative oxidoreductase	-5.485179154	6.18E-05
EZ55	EZ55_02158	hypothetical protein	-5.225439989	4.24E-08
EZ55	EZ55_02269	FMN-dependent NADH-azoreductase	-5.007207867	2.62E-06
EZ55	EZ55_02865	alpha-glucosidase	-4.745757845	1.27E-08
EZ55	EZ55_01991	putative glutathione S-transferase	-4.114749561	2.66E-07
EZ55	EZ55_03462	sterol desaturase/sphingolipid hydroxylase (fatty	-3.7674315	0.000373284
EZ55	EZ55_03879	cytochrome b561	-2.994664187	0.000212942
EZ55	EZ55_02348	methionine synthase (B12-independent)	-2.473974688	0.027304137
EZ55	EZ55_03647	hypothetical protein	-2.45339892	6.80E-05
EZ55	EZ55_02279	NAD(P)-dependent dehydrogenase (short-subunit	-2.364981747	0.001728049
EZ55	EZ55_03762	fructokinase	-2.207799493	0.014740661
EZ55	EZ55_02280	butyryl-CoA dehydrogenase	-2.171246582	0.003702974
EZ55	EZ55_00284	cobalt-zinc-cadmium efflux system membrane fusion	-2.087368738	0.018214761
EZ55	EZ55_01198	fatty acid desaturase	-2.072693021	7.94E-05
EZ55	EZ55_03114	uncharacterized protein DUF3545	-2.060432526	1.34E-05
EZ55	EZ55_00118	sulfur carrier protein ThiS	-2.050727124	0.010899179
EZ55	EZ55_02321	broad specificity phosphatase PhoE	-1.930177446	0.001450464
EZ55	EZ55_02886	diguanylate cyclase (GGDEF)-like protein	-1.893856638	0.0002215
EZ55	EZ55_02006	iron complex outermembrane receptor protein	-1.889923556	0.030498474
EZ55	EZ55_03194	FHS family L-fucose permease-like MFS	-1.864777457	0.03707355
EZ55	EZ55_02854	hypothetical protein	-1.853560559	0.019558513
EZ55	EZ55_01225	iron complex outermembrane receptor protein	-1.812319266	0.040237812
EZ55	EZ55_02858	iron complex outermembrane receptor protein	-1.810153947	0.032744493
EZ55	EZ55_01880	putative cold-shock DNA-binding protein	-1.776845774	1.26E-05
EZ55	EZ55_01675	hypothetical protein	-1.774377467	0.001445638
EZ55	EZ55_00895	GntR family transcriptional regulator (histidine	-1.714503859	0.006853404
EZ55	EZ55_01687	polyketide cyclase/dehydrase/lipid transport	-1.658396985	0.000273558
EZ55	EZ55_02320	acyl-CoA dehydrogenase	-1.615761788	0.006123114
EZ55	EZ55_01218	spore cortex formation protein SpoVR/YcgB (stage	-1.610736863	0.008325566
EZ55	EZ55_02278	NAD(P)-dependent dehydrogenase (short-subunit	-1.602274945	0.036116365
EZ55	EZ55_00303	predicted transcriptional regulator	-1.596257393	0.000131129
EZ55	EZ55_02722	NADP-dependent 3-hydroxy acid dehydrogenase YdfG	-1.594897506	0.000542133
EZ55	EZ55_02728	hypothetical protein	-1.590585972	1.02E-07
EZ55	EZ55_00812	phospholipid/cholesterol/gamma-HCH transport	-1.551684945	0.000668219
EZ55	EZ55_01511	hypothetical protein	-1.532732713	0.000326103
EZ55	EZ55_02461	GAF sensor signal transduction histidine kinase	-1.518818898	0.006600335
EZ55	EZ55_00338	predicted dehydrogenase	-1.514592827	0.002498172
EZ55	EZ55_02502	HxlR family transcriptional regulator	-1.514204394	1.76E-05
EZ55	EZ55_02545	nicotinamidase-related amidase	-1.502997716	2.51E-06
EZ55	EZ55_03130	response regulator receiver domain-containing	-1.489006586	0.001008944
EZ55	EZ55_03338	DNA-binding transcriptional LysR family	-1.484998315	1.05E-05
EZ55	EZ55_02064	LysR family transcriptional regulator	-1.472055435	0.000160029
EZ55	EZ55_01704	CBS domain protein	-1.458304848	0.008802103
EZ55	EZ55_03631	anaerobic selenocysteine-containing	-1.437592259	0.001224709
EZ55	EZ55_03461	CRP-like cAMP-binding protein	-1.435253961	2.82E-05
EZ55	EZ55_02512	uncharacterized protein DUF1282	-1.421021871	0.036181937
EZ55	EZ55_02860	transcriptional regulator /LacI family	-1.413632656	0.000103801
EZ55	EZ55_01418	response regulator receiver protein	-1.412662231	0.011961331
EZ55	EZ55_01941	hypothetical protein	-1.404076411	1.47E-07
EZ55	EZ55_02529	long-chain acyl-CoA synthetase	-1.390545099	0.013372416
EZ55	EZ55_02723	BASS family bile acid:Na+ symporter	-1.382510959	0.001317488
EZ55	EZ55_01772	3-hydroxyacyl-CoA dehydrogenase	-1.380010139	0.03416542
EZ55	EZ55_00619	putative (di)nucleoside polyphosphate hydrolase	-1.374564047	7.43E-05
EZ55	EZ55_00339	sugar phosphate isomerase/epimerase	-1.364649625	0.04725615
EZ55	EZ55_01036	hypothetical protein	-1.358244206	0.003673962
EZ55	EZ55_00685	diguanylate cyclase (GGDEF)-like protein	-1.354833451	0.00082866
EZ55	EZ55_00894	imidazolonepropionase	-1.352589104	0.011554042
EZ55	EZ55_02460	response regulator RpfG family c-di-GMP	-1.352080697	0.016791032
EZ55	EZ55_00893	formiminoglutamase	-1.351026875	0.005092079
EZ55	EZ55_02537	diamine N-acetyltransferase	-1.350847263	1.60E-08
EZ55	EZ55_01712	uncharacterized membrane protein	-1.336253171	0.030176875
EZ55	EZ55_01199	ferredoxin-NADP reductase	-1.317444081	0.029851419
EZ55	EZ55_01982	lipid-A-disaccharide kinase	-1.313263997	7.46E-05
EZ55	EZ55_01560	hypothetical protein	-1.310728228	0.009974607
EZ55	EZ55_03944	3-dehydroquinate dehydratase	-1.303189005	0.002288385
EZ55	EZ55_03750	hypothetical protein	-1.293083515	0.005756931
EZ55	EZ55_02353	DUF2945 family protein	-1.286564238	0.018231064
EZ55	EZ55_02319	aminoglycoside phosphotransferase (APT) family	-1.279353391	0.020484931
EZ55	EZ55_01953	hypothetical protein	-1.277333698	0.000966469
EZ55	EZ55_03373	phospho-acceptor domain-containing protein (beta-lactamase superfamily II)	-1.264453088	0.001849286
EZ55	EZ55_00901	glucosamine kinase	-1.25771585	7.31E-07
EZ55	EZ55_03646	regulatory LuxR family protein	-1.250125515	0.034802298
EZ55	EZ55_01940	hypothetical protein	-1.249595012	1.13E-05
EZ55	EZ55_02965	hypothetical protein	-1.247623687	0.000504305
EZ55	EZ55_01093	RNA polymerase sigma-28 (SigD/FliA/WhiG) subunit	-1.244108098	6.50E-05
EZ55	EZ55_01263	3'(2'), 5'-bisphosphate nucleotidase	-1.243704362	0.003618814
EZ55	EZ55_00279	hypothetical protein	-1.235884139	0.000125732
EZ55	EZ55_03054	cell division protein FtsL	-1.234788832	0.001376447
EZ55	EZ55_02500	oxidoreductase family protein	-1.233347988	9.25E-05
EZ55	EZ55_00406	heme-NO-binding protein	-1.230446297	0.002157442
EZ55	EZ55_02528	3-oxoacyl-[acyl-carrier-protein] synthase I	-1.225045811	0.002814721
EZ55	EZ55_01315	hypothetical protein	-1.219152994	0.000424606
EZ55	EZ55_01083	flagellar protein FliO/FliZ	-1.199143654	5.68E-06
EZ55	EZ55_00304	site-specific recombinase XerD	-1.195068581	0.000662424
EZ55	EZ55_00809	3-deoxy-D-manno-octulosonate 8-phosphate	-1.194781415	1.85E-05
EZ55	EZ55_00247	AraC-like DNA-binding protein	-1.192591574	4.75E-08
EZ55	EZ55_02857	thymidine kinase	-1.183151878	0.002536963
EZ55	EZ55_03872	hypothetical protein	-1.176052894	0.001866874
EZ55	EZ55_01753	3-oxoacyl-[acyl-carrier-protein] synthase III	-1.173041977	0.004304965
EZ55	EZ55_01264	adenylylsulfate kinase	-1.167593698	0.006867372
EZ55	EZ55_02201	uncharacterized protein (DUF2164 family)	-1.165986466	0.000392401
EZ55	EZ55_03160	hypothetical protein	-1.150003514	0.000392301
EZ55	EZ55_00262	hypothetical protein	-1.14816265	0.002107088
EZ55	EZ55_02104	hypothetical protein	-1.131669352	0.000475933
EZ55	EZ55_01097	two-component system chemotaxis response	-1.130024055	0.001003384
EZ55	EZ55_02664	chemotaxis protein MotA	-1.128425599	1.36E-05
EZ55	EZ55_03945	biotin carboxyl carrier protein	-1.109774008	0.011863166
EZ55	EZ55_01095	chemotaxis phosphatase CheZ	-1.104599648	0.001097489
EZ55	EZ55_01319	translation initiation factor 1 (eIF-1/SUI1)	-1.09992924	0.000544245
EZ55	EZ55_02052	EF hand domain-containing protein	-1.096584999	0.000839658
EZ55	EZ55_02536	hypothetical protein	-1.088577705	0.012206285
EZ55	EZ55_03252	hypothetical protein	-1.075639301	0.000686069
EZ55	EZ55_00319	methyl-accepting chemotaxis sensory transducer	-1.074353291	0.047189487
EZ55	EZ55_01678	hypothetical protein	-1.065113602	0.000372888
EZ55	EZ55_04194	hypothetical protein	-1.064230191	0.001724835
EZ55	EZ55_00628	hypothetical protein	-1.061013164	0.008755563
EZ55	EZ55_01729	DNA topoisomerase I	-1.058688452	0.000386646
EZ55	EZ55_01607	signal transduction histidine kinase	-1.054726809	0.049552831
EZ55	EZ55_02526	antitoxin ParD1/3/4	-1.053892792	0.006556663
EZ55	EZ55_00306	methyl-accepting chemotaxis sensory transducer	-1.051504514	0.020226105
EZ55	EZ55_01244	electron transport complex protein RnfC	-1.05081898	0.002159714
EZ55	EZ55_00307	two-component system chemotaxis response	-1.050804938	0.025287314
EZ55	EZ55_03089	hypothetical protein	-1.050755613	0.000521209
EZ55	EZ55_01118	carbon storage regulator CsrA	-1.043608568	0.002807849
EZ55	EZ55_02237	hypothetical protein	-1.043312769	0.002580337
EZ55	EZ55_00843	hypothetical protein	-1.039008684	0.014380534
EZ55	EZ55_00933	hypothetical protein	-1.033006959	0.000318508
EZ55	EZ55_02805	NTE family protein	-1.032836354	0.025258523
EZ55	EZ55_01871	predicted GNAT family N-acyltransferase	-1.031555791	0.034252012
EZ55	EZ55_01016	undecaprenyl pyrophosphate synthetase	-1.030683637	0.001295491
EZ55	EZ55_00902	N-acetylglucosamine 6-phosphate deacetylase	-1.028251977	0.000173659
EZ55	EZ55_01430	hypothetical protein	-1.027906155	0.013866436
EZ55	EZ55_01756	acyl carrier protein	-1.027652154	0.020143925
EZ55	EZ55_03246	HupE/UreJ protein	-1.026648388	0.007877064
EZ55	EZ55_03310	transposase	-1.011819848	0.003214025
EZ55	EZ55_03311	diguanylate cyclase (GGDEF)-like protein	-1.007630548	0.003265928
EZ55	EZ55_01257	Zn-dependent M28 family amino/carboxypeptidase	-1.005081782	8.73E-05
EZ55	EZ55_03589	LSU ribosomal protein L24P	1.003624013	0.021771911
EZ55	EZ55_00663	L-lysine 2, 3-aminomutase	1.004168281	0.000567217
EZ55	EZ55_03652	ATP-dependent HslUV protease ATP-binding subunit	1.007138812	0.0034149
EZ55	EZ55_02690	RseC/MucC-like positive regulator of sigma(E)	1.00797416	0.005410223
EZ55	EZ55_02694	L-aspartate oxidase	1.00943062	7.35E-05
EZ55	EZ55_01282	group II intron reverse transcriptase/maturase	1.010403158	0.026657306
EZ55	EZ55_00790	LSU ribosomal protein L13P	1.010690876	0.033281916
EZ55	EZ55_01593	uncharacterized membrane protein	1.011460936	0.001693505
EZ55	EZ55_03070	hypothetical protein	1.013658547	0.035369585
EZ55	EZ55_02375	rhodanese-related sulfurtransferase	1.015268621	0.0009081
EZ55	EZ55_03211	H+/Cl- antiporter ClcA	1.01699454	0.026178654
EZ55	EZ55_00713	DNA primase	1.017111419	0.001215889
EZ55	EZ55_03451	NCS1 family nucleobase:cation symporter-1	1.017818204	0.00178289
EZ55	EZ55_03009	multidrug efflux pump	1.019332698	0.011609432
EZ55	EZ55_03953	secreted protein	1.022415538	0.044492661
EZ55	EZ55_02125	cytochrome c	1.022514127	0.001659913
EZ55	EZ55_04085	hypothetical protein	1.023095973	0.010297849
EZ55	EZ55_04189	DUF2933 family protein	1.023643816	0.008939626
EZ55	EZ55_01835	NADPH:quinone reductase-like Zn-dependent	1.024549097	0.001703477
EZ55	EZ55_00527	catechol 2, 3-dioxygenase-like lactoylglutathione lyase	1.026414826	0.016080301
EZ55	EZ55_04307	Tn3 transposase DDE domain-containing protein	1.02867357	0.023323524
EZ55	EZ55_03819	sulfite dehydrogenase (cytochrome) subunit SorA	1.033938584	0.002828236
EZ55	EZ55_00592	LSU ribosomal protein L27P	1.035523917	0.015458507
EZ55	EZ55_00470	glycerophosphoryl diester phosphodiesterase	1.036911244	0.01384754
EZ55	EZ55_01612	uncharacterized protein DUF861	1.037532785	0.013117097
EZ55	EZ55_01725	transposase	1.037938907	0.010541476
EZ55	EZ55_01462	thiopurine S-methyltransferase	1.038630731	0.013862733
EZ55	EZ55_04045	acetyltransferase (GNAT) family protein	1.038997646	0.015055939
EZ55	EZ55_00706	transposase	1.040316106	0.005175305
EZ55	EZ55_02655	ChrR-like anti-ECFsigma factor	1.043254665	0.045437632
EZ55	EZ55_00818	UDP-N-acetylglucosamine	1.04664288	0.041065253
EZ55	EZ55_00543	hypothetical protein	1.052797041	0.000402208
EZ55	EZ55_02570	oligopeptidase B	1.057482328	0.000942609
EZ55	EZ55_02114	chromate transporter	1.061487119	0.004011832
EZ55	EZ55_02121	site-specific recombinase XerD	1.062494885	0.017293324
EZ55	EZ55_03693	dedicated sortase system histidine kinase	1.064845766	0.043881414
EZ55	EZ55_02704	prepilin peptidase dependent protein A/type IV	1.065682609	0.008673472
EZ55	EZ55_02695	MaoC dehydratase-like protein	1.065904726	0.001404424
EZ55	EZ55_02631	hypothetical protein	1.069336897	0.015530541
EZ55	EZ55_02862	pectinacetylesterase	1.072024113	0.002273061
EZ55	EZ55_01276	MoxR-like ATPase	1.078053036	0.033417769
EZ55	EZ55_02698	hypothetical protein	1.078243557	1.67E-06
EZ55	EZ55_03038	8-oxo-dGTPase	1.082998171	0.008656935
EZ55	EZ55_03590	LSU ribosomal protein L14P	1.083443265	0.007060822
EZ55	EZ55_03811	SSU ribosomal protein S6P	1.083969887	0.025439844
EZ55	EZ55_03351	curli production assembly/transport component	1.084045449	0.033584256
EZ55	EZ55_03863	predicted MFS family arabinose efflux permease	1.085981457	0.001674709
EZ55	EZ55_00070	transposase	1.086392965	0.00379118
EZ55	EZ55_03207	hypothetical protein	1.088013338	0.022947678
EZ55	EZ55_00667	hypothetical protein	1.090314818	0.01422616
EZ55	EZ55_04136	hypothetical protein	1.092896447	0.000454951
EZ55	EZ55_03910	hypothetical protein	1.096100076	0.006839444
EZ55	EZ55_02691	MucB/RseB-like sigma(E) regulatory protein	1.099484786	0.003687511
EZ55	EZ55_03862	hypothetical protein	1.10415072	0.001153563
EZ55	EZ55_03397	hypothetical protein	1.10609076	0.012507829
EZ55	EZ55_04129	hypothetical protein	1.106239322	0.017951929
EZ55	EZ55_02169	modulator of FtsH protease	1.106564083	0.018110543
EZ55	EZ55_01284	hypothetical protein	1.106612898	0.044095071
EZ55	EZ55_04176	hydrogenase-1 operon protein HyaF	1.109825496	0.007765862
EZ55	EZ55_01802	ribosome-binding factor A	1.114394426	0.027586098
EZ55	EZ55_02130	hypothetical protein	1.11668533	0.002866666
EZ55	EZ55_01784	dihydroorotase	1.119410974	0.025365624
EZ55	EZ55_02685	pyridoxamine 5'-phosphate oxidase	1.1202784	0.044224339
EZ55	EZ55_00714	hypothetical protein	1.124252739	0.013669599
EZ55	EZ55_04063	magnesium chelatase family protein	1.144440004	0.000274423
EZ55	EZ55_01629	mannose-6-phosphate isomerase type 2	1.15047314	0.000216073
EZ55	EZ55_04142	site-specific recombinase XerD	1.159822271	0.002271281
EZ55	EZ55_03713	uncharacterized protein DUF3450	1.160525233	0.02305667
EZ55	EZ55_00331	uncharacterized membrane protein	1.16082018	0.000489282
EZ55	EZ55_04073	drug/metabolite transporter (DMT)-like permease	1.164904147	0.001003471
EZ55	EZ55_03813	putative ABC transport system ATP-binding	1.165748045	0.029108581
EZ55	EZ55_03712	outer membrane transport energization protein	1.166004153	0.020635455
EZ55	EZ55_03728	LSU ribosomal protein L1P	1.167102661	0.035593404
EZ55	EZ55_03081	putative signal transducing protein	1.16886108	0.001360935
EZ55	EZ55_03911	EF hand domain-containing protein	1.172462142	0.00827042
EZ55	EZ55_03702	uncharacterized GH25 family protein	1.172731991	0.002533489
EZ55	EZ55_02782	preprotein translocase subunit SecD	1.175930584	0.004511529
EZ55	EZ55_04210	hypothetical protein	1.176607753	0.004586415
EZ55	EZ55_01631	hypothetical protein	1.179303001	0.016514837
EZ55	EZ55_02754	hypothetical protein	1.180125395	0.004847042
EZ55	EZ55_01230	peroxiredoxin (alkyl hydroperoxide reductase	1.180916185	0.003830855
EZ55	EZ55_03795	OOP family OmpA-OmpF porin	1.181617631	0.003779681
EZ55	EZ55_04130	ribonuclease P protein component	1.184222158	0.032327308
EZ55	EZ55_03926	hypothetical protein	1.185712052	0.007144138
EZ55	EZ55_01836	TetR family transcriptional regulator	1.190773074	0.013741629
EZ55	EZ55_01259	transposase	1.193967135	0.004157193
EZ55	EZ55_01478	molecular chaperone GrpE	1.195144097	0.007632857
EZ55	EZ55_01134	phage shock protein B	1.204363987	0.020251712
EZ55	EZ55_03732	transcription antitermination protein nusG	1.208504805	0.001481945
EZ55	EZ55_03539	hypothetical protein	1.208767146	0.006277555
EZ55	EZ55_04161	uncharacterized protein DUF1624	1.208880355	0.002991483
EZ55	EZ55_03690	ABC-2 type transport system permease protein	1.21382755	0.000993717
EZ55	EZ55_01614	(S)-ureidoglycine-glyoxylate aminotransferase	1.217360865	0.027651068
EZ55	EZ55_02629	DNA polymerase-3 subunit gamma/tau	1.21987227	0.007048632
EZ55	EZ55_04215	hypothetical protein	1.220056724	0.000622886
EZ55	EZ55_03046	UDP-N-acetylmuramate--L-alanine ligase	1.220976503	0.015032495
EZ55	EZ55_01893	L-asparaginase	1.22853161	0.005760066
EZ55	EZ55_02878	hypothetical protein	1.234722448	0.045334724
EZ55	EZ55_01565	Na+/H+-dicarboxylate symporter	1.239395502	3.56E-05
EZ55	EZ55_02945	SET family sugar efflux transporter-like MFS	1.241862867	0.024923512
EZ55	EZ55_03052	UDP-N-acetylmuramoylalanyl-D-glutamate--2, 6-diaminopimelate ligase	1.247894361	0.010591007
EZ55	EZ55_01588	CO/xanthine dehydrogenase Mo-binding subunit	1.250974796	0.002965387
EZ55	EZ55_02783	protein translocase subunit yajC	1.252510119	3.28E-05
EZ55	EZ55_01133	phage shock protein A (PspA) family protein	1.261178177	0.017152697
EZ55	EZ55_03573	LSU ribosomal protein L17P	1.261430816	0.029378076
EZ55	EZ55_03617	AsnC family transcriptional regulator	1.264879018	0.000800734
EZ55	EZ55_03047	UDP-N-acetylglucosamine-N-acetylmuramylpentapepti	1.266846405	0.026042881
EZ55	EZ55_04348	TnpA family transposase	1.266898783	0.001421831
EZ55	EZ55_04070	hypothetical protein	1.269770061	0.000966786
EZ55	EZ55_03714	ferric enterobactin receptor	1.270193723	0.009710314
EZ55	EZ55_00816	phospholipid transport system transporter-binding	1.270338546	0.038895933
EZ55	EZ55_04047	protoheme IX farnesyltransferase	1.276682685	0.025845412
EZ55	EZ55_01061	flagellin	1.278541558	0.01152606
EZ55	EZ55_01861	hypothetical protein	1.278908033	0.006746204
EZ55	EZ55_04169	hypothetical protein	1.289323099	0.007630952
EZ55	EZ55_03708	tetratricopeptide repeat protein	1.294572921	0.001337619
EZ55	EZ55_01591	quinol monooxygenase YgiN	1.305084613	0.008095712
EZ55	EZ55_00791	SSU ribosomal protein S9P	1.306221609	0.005329245
EZ55	EZ55_00577	hypothetical protein	1.313431907	0.000324813
EZ55	EZ55_02416	putative DNA modification/repair radical SAM	1.315872591	0.029782187
EZ55	EZ55_04213	hypothetical protein	1.318104598	0.000158042
EZ55	EZ55_03798	putative adhesin	1.318686857	0.001010587
EZ55	EZ55_04352	transposase	1.32168249	0.006106681
EZ55	EZ55_02764	nucleoside diphosphate kinase	1.322358669	0.018939925
EZ55	EZ55_04253	catechol 2, 3-dioxygenase	1.331729757	0.034634639
EZ55	EZ55_04172	hypothetical protein	1.336644471	0.000286297
EZ55	EZ55_04143	uncharacterized protein DUF1259	1.337139372	5.90E-05
EZ55	EZ55_03809	LSU ribosomal protein L9P	1.341435101	0.00795253
EZ55	EZ55_03689	tRNA G46 methylase TrmB	1.341711436	0.000314956
EZ55	EZ55_04207	cupredoxin-like protein	1.346223405	0.006602842
EZ55	EZ55_01385	transposase IS66-like protein	1.348464267	0.000261208
EZ55	EZ55_01531	LSU ribosomal protein L25P	1.352221021	0.021513477
EZ55	EZ55_01141	leucine dehydrogenase	1.352309264	0.005871001
EZ55	EZ55_02113	uncharacterized protein DUF1259	1.352906215	0.000446736
EZ55	EZ55_04145	hypothetical protein	1.357653817	0.010358073
EZ55	EZ55_04140	DNA replication terminus site binding protein	1.361882226	0.007801577
EZ55	EZ55_02051	UPF0176 protein	1.365053496	0.042066015
EZ55	EZ55_00217	hypothetical protein	1.365371983	9.48E-05
EZ55	EZ55_00907	papain like cysteine protease AvrRpt2	1.370095149	0.048617679
EZ55	EZ55_04044	polysaccharide deacetylase	1.373161773	0.000150793
EZ55	EZ55_01587	hypothetical protein	1.376033561	0.003970419
EZ55	EZ55_02439	lysophospholipase L1-like esterase	1.377754168	0.026285944
EZ55	EZ55_04312	uncharacterized protein DUF1259	1.381780234	5.03E-05
EZ55	EZ55_00312	chemotaxis protein CheD	1.383001707	0.015947691
EZ55	EZ55_02643	predicted secreted protein with PEP-CTERM sorting	1.384585761	0.007627278
EZ55	EZ55_03039	protein translocase subunit secA	1.386970907	0.004461533
EZ55	EZ55_00411	acetylornithine aminotransferase	1.388621419	0.023915263
EZ55	EZ55_01741	2-haloacid dehalogenase	1.389073473	0.004355077
EZ55	EZ55_02785	S-adenosylmethionine--tRNA	1.391062699	0.000512018
EZ55	EZ55_03851	iron complex outermembrane receptor protein	1.399176104	0.014123727
EZ55	EZ55_02755	hypothetical protein	1.39983542	0.014972223
EZ55	EZ55_02115	hypothetical protein	1.401688727	0.007918105
EZ55	EZ55_03810	SSU ribosomal protein S18P	1.419091391	0.002444474
EZ55	EZ55_03540	outer membrane protein TolC	1.421539502	7.28E-06
EZ55	EZ55_02417	DNA polymerase	1.428122695	0.001324458
EZ55	EZ55_01446	tryptophan synthase alpha chain	1.433782346	0.036298678
EZ55	EZ55_02794	rhomboid family protein	1.436091418	4.47E-06
EZ55	EZ55_04049	hypothetical protein	1.438615299	0.007051587
EZ55	EZ55_00574	hypothetical protein	1.439808297	0.001161928
EZ55	EZ55_01615	uncharacterized membrane protein YfcA	1.441370854	0.004392904
EZ55	EZ55_02112	site-specific recombinase XerD	1.446764093	0.000406935
EZ55	EZ55_04242	hypothetical protein	1.44695189	0.002436744
EZ55	EZ55_02970	transposase	1.448174172	0.00300129
EZ55	EZ55_04087	membrane protein YqaA with SNARE-associated	1.450873624	0.003812554
EZ55	EZ55_02075	2-oxoisovalerate dehydrogenase E1 component beta	1.455741524	0.009465766
EZ55	EZ55_04244	IstB-like ATP binding protein	1.46403755	0.028116108
EZ55	EZ55_03007	HD-like signal output (HDOD) protein	1.471175649	4.80E-05
EZ55	EZ55_02074	2-oxoisovalerate dehydrogenase E1 component alpha	1.480496387	0.013827371
EZ55	EZ55_01135	phage shock protein C (PspC) family protein	1.480535703	0.019013601
EZ55	EZ55_03402	tRNA-U16, U17-dihydrouridine synthase	1.492096229	0.00013287
EZ55	EZ55_03679	aminopeptidase B	1.496950291	2.14E-05
EZ55	EZ55_01229	bacterioferritin-associated ferredoxin	1.510890819	0.012252766
EZ55	EZ55_02787	hypothetical protein	1.514280729	0.025764752
EZ55	EZ55_04255	2-hydroxymuconate semialdehyde hydrolase	1.520849233	0.033303518
EZ55	EZ55_04177	hydrogenase small subunit	1.529949496	2.65E-05
EZ55	EZ55_04314	hypothetical protein	1.535290939	0.001443792
EZ55	EZ55_03212	putative membrane protein	1.538648561	0.020277406
EZ55	EZ55_01002	winged helix-turn helix protein	1.541017517	0.003880022
EZ55	EZ55_02703	type IV pilus assembly protein PilE	1.544645334	0.003601221
EZ55	EZ55_01859	outer membrane receptor protein involved in Fe	1.546551107	0.014658422
EZ55	EZ55_04218	serine/threonine-protein kinase HipA	1.547680997	2.69E-06
EZ55	EZ55_03871	hypothetical protein	1.552408772	0.032053965
EZ55	EZ55_00313	two-component system chemotaxis response	1.553752833	0.004264605
EZ55	EZ55_04254	2-hydroxymuconate semialdehyde dehydrogenase	1.559857769	0.021533725
EZ55	EZ55_03799	hypothetical protein	1.561777977	5.44E-05
EZ55	EZ55_00911	hypothetical protein	1.563091915	0.024373467
EZ55	EZ55_01616	gamma-glutamyltranspeptidase/glutathione	1.575667663	0.004385915
EZ55	EZ55_01803	tRNA pseudouridine synthase B	1.583285423	0.00323918
EZ55	EZ55_02609	imidazole glycerol phosphate synthase subunit	1.586244057	0.047603499
EZ55	EZ55_02863	hypothetical protein	1.586597386	3.89E-07
EZ55	EZ55_02298	D-alanine transaminase	1.593180054	0.012004354
EZ55	EZ55_04152	hypothetical protein	1.597104887	0.042039708
EZ55	EZ55_02793	glutathionylspermidine synthase	1.602637604	0.000642589
EZ55	EZ55_03051	UDP-N-acetylmuramoyl-tripeptide--D-alanyl-D-alani	1.605391076	0.00625051
EZ55	EZ55_01459	hypothetical protein	1.60543234	0.002368235
EZ55	EZ55_02307	uncharacterized protein DUF3718	1.611463944	0.000691825
EZ55	EZ55_00431	GST-like protein	1.637621653	0.00184427
EZ55	EZ55_03491	isopenicillin N synthase-like dioxygenase	1.640098263	0.000275625
EZ55	EZ55_04088	hypothetical protein	1.646320092	4.43E-08
EZ55	EZ55_02904	carboxymethylenebutenolidase	1.648498006	0.004813863
EZ55	EZ55_03893	DeoR family transcriptional regulator	1.649994635	0.001506751
EZ55	EZ55_00800	magnesium transporter	1.671519927	0.001726642
EZ55	EZ55_03938	chaperonin GroEL	1.680747369	0.00015274
EZ55	EZ55_03161	iron complex outermembrane receptor protein	1.694021132	3.35E-05
EZ55	EZ55_00439	N-acetylglutamate synthase	1.713026036	0.018784673
EZ55	EZ55_00385	hypothetical protein	1.719149936	0.003651603
EZ55	EZ55_02792	uncharacterized protein YgiB involved in biofilm	1.720847928	6.11E-05
EZ55	EZ55_01599	xanthine dehydrogenase small subunit	1.726084898	0.000675031
EZ55	EZ55_03005	putative salt-induced outer membrane protein	1.729977322	4.70E-08
EZ55	EZ55_03943	peptidase M23-like protein	1.733629858	0.027219491
EZ55	EZ55_03630	NADPH-glutathione reductase	1.739375532	0.016537764
EZ55	EZ55_04241	putative transposase	1.741180962	7.19E-05
EZ55	EZ55_00441	argininosuccinate synthase	1.750545819	0.039308224
EZ55	EZ55_01480	molecular chaperone DnaJ	1.751344401	4.66E-06
EZ55	EZ55_04238	IS5 family transposase	1.751854359	3.63E-06
EZ55	EZ55_03812	hypothetical protein	1.763945074	0.017828836
EZ55	EZ55_03691	ABC-2 type transport system ATP-binding protein	1.769999974	1.77E-06
EZ55	EZ55_04179	hypothetical protein	1.770294568	7.44E-05
EZ55	EZ55_00662	hypothetical protein	1.781556661	3.48E-05
EZ55	EZ55_03430	hypothetical protein	1.79048055	0.004042087
EZ55	EZ55_02982	glucosamine kinase	1.791505552	0.008377639
EZ55	EZ55_04220	hypothetical protein	1.792179578	0.000176706
EZ55	EZ55_03049	UDP-N-acetylmuramoylalanine--D-glutamate ligase	1.795195698	0.034745646
EZ55	EZ55_00326	outer membrane receptor protein involved in Fe	1.804023744	8.37E-05
EZ55	EZ55_00172	serine O-acetyltransferase	1.808902069	0.003391009
EZ55	EZ55_03050	phospho-N-acetylmuramoyl-pentapeptide-transferase	1.80991997	0.008651897
EZ55	EZ55_02316	SEC-C motif-containing protein	1.815181383	0.001660355
EZ55	EZ55_04084	DUF3014 family protein	1.821302021	7.35E-05
EZ55	EZ55_03048	cell division-specific peptidoglycan biosynthesis	1.82260342	0.049664371
EZ55	EZ55_03703	hypothetical protein	1.826650344	0.000143373
EZ55	EZ55_00547	hypothetical protein	1.833570551	0.000666546
EZ55	EZ55_02788	phage shock protein A (PspA) family protein	1.840449844	0.015186919
EZ55	EZ55_03696	hypothetical protein	1.84102735	0.003906371
EZ55	EZ55_04139	hypothetical protein	1.8595804	2.31E-06
EZ55	EZ55_01445	hypothetical protein	1.874887782	0.008515275
EZ55	EZ55_04086	imidazolonepropionase-like amidohydrolase	1.87918129	1.42E-06
EZ55	EZ55_04239	hypothetical protein	1.885132953	1.24E-05
EZ55	EZ55_00595	nickel superoxide dismutase	1.889025055	0.000112169
EZ55	EZ55_00440	argininosuccinate lyase	1.891831408	0.021074392
EZ55	EZ55_04157	hypothetical protein	1.905229349	0.009580798
EZ55	EZ55_01929	DNA topoisomerase-1	1.909656851	8.14E-07
EZ55	EZ55_01586	lipid A 3-O-deacylase PagL	1.912283389	6.99E-07
EZ55	EZ55_04256	2-oxopent-4-enoate/cis-2-oxohex-4-enoate	1.917545937	0.006858404
EZ55	EZ55_03078	glutathione synthase	1.930985174	1.18E-10
EZ55	EZ55_04134	hypothetical protein	1.935372147	1.42E-05
EZ55	EZ55_04259	4-oxalocrotonate decarboxylase	1.948380113	0.003825084
EZ55	EZ55_03653	HslV component of HslUV peptidase	1.962267773	0.000975878
EZ55	EZ55_04257	acetaldehyde dehydrogenase	1.964856051	0.004213263
EZ55	EZ55_01041	hypothetical protein	1.976811117	9.11E-09
EZ55	EZ55_03695	hypothetical protein	1.988224088	0.00208356
EZ55	EZ55_04261	hypothetical protein	2.005074261	0.001038404
EZ55	EZ55_02490	hypothetical protein	2.010653862	0.000994995
EZ55	EZ55_02568	hypothetical protein	2.020245409	0.001565001
EZ55	EZ55_03004	putative salt-induced outer membrane protein	2.020708946	6.38E-05
EZ55	EZ55_03454	flavin reductase	2.024645751	3.00E-05
EZ55	EZ55_01479	molecular chaperone DnaK	2.034535534	1.12E-06
EZ55	EZ55_00871	DNA-binding MarR family transcriptional	2.051421946	0.001620066
EZ55	EZ55_01891	nitroreductase	2.06051484	0.002982331
EZ55	EZ55_03939	chaperonin GroES	2.070605631	6.98E-05
EZ55	EZ55_04258	4-hydroxy-2-oxovalerate aldolase	2.086858554	0.002796763
EZ55	EZ55_03797	hypothetical protein	2.088055746	0.000620352
EZ55	EZ55_02980	N-acetylglucosamine 6-phosphate deacetylase	2.089196656	0.00212563
EZ55	EZ55_01892	uncharacterized protein DUF2797	2.104787016	6.82E-07
EZ55	EZ55_02569	poly(hydroxyalkanoate) granule associated protein	2.108984876	0.001376319
EZ55	EZ55_01933	mechanosensitive ion channel-like protein	2.109862367	6.14E-10
EZ55	EZ55_03954	amidase	2.113915667	3.51E-08
EZ55	EZ55_02983	hexosaminidase	2.121256026	0.004145159
EZ55	EZ55_01268	uncharacterized protein DUF3379	2.125740853	0.017805659
EZ55	EZ55_02610	phosphoribosyl-ATP pyrophosphatase	2.131000085	0.009187587
EZ55	EZ55_04245	hypothetical protein	2.150618562	0.003256166
EZ55	EZ55_01509	transposase	2.156645481	2.98E-06
EZ55	EZ55_03414	DUF2884 family protein	2.161052971	0.000116155
EZ55	EZ55_04099	beta-glucosidase	2.170674603	0.003014377
EZ55	EZ55_00913	outer membrane protein with beta-barrel domain	2.183757102	0.001525913
EZ55	EZ55_00597	hypothetical protein	2.187276091	2.06E-05
EZ55	EZ55_02981	glutamine--fructose-6-phosphate transaminase	2.201889672	0.003666129
EZ55	EZ55_02314	membrane protein YqaA with SNARE-associated	2.217339444	0.000979684
EZ55	EZ55_01059	flagellin	2.232361591	1.47E-07
EZ55	EZ55_03097	branched-subunit amino acid transport protein	2.250929214	0.023885471
EZ55	EZ55_01932	glutamate-5-semialdehyde dehydrogenase	2.263194637	0.005510187
EZ55	EZ55_02632	hypothetical protein	2.267855368	0.015183361
EZ55	EZ55_04098	TonB-dependent receptor	2.276576202	0.020703421
EZ55	EZ55_02633	hypothetical protein	2.298757577	0.014140576
EZ55	EZ55_04260	4-oxalocrotonate tautomerase	2.314711245	0.00101865
EZ55	EZ55_02791	putative membrane protein	2.314921798	5.48E-07
EZ55	EZ55_00596	hypothetical protein	2.323673543	0.000397887
EZ55	EZ55_01508	alkylhydroperoxidase family enzyme	2.364721509	0.002615102
EZ55	EZ55_00463	glycerol 3-phosphate dehydrogenase (NAD(P)+)	2.364852631	0.000687625
EZ55	EZ55_02789	voltage-gated potassium channel	2.368299824	2.54E-06
EZ55	EZ55_02117	Fe(3+) dicitrate transport protein	2.400402023	8.98E-08
EZ55	EZ55_00797	spondin N	2.407980542	0.009483064
EZ55	EZ55_01825	hypothetical protein	2.462363345	0.001585173
EZ55	EZ55_01630	putative colanic acid biosynthesis UDP-glucose	2.467770665	5.09E-07
EZ55	EZ55_01495	molecular chaperone IbpA	2.514305564	2.89E-06
EZ55	EZ55_03057	hypothetical protein	2.518313725	0.002564438
EZ55	EZ55_02876	betaine aldehyde dehydrogenase	2.531249575	0.007216907
EZ55	EZ55_00872	Ohr subfamily peroxiredoxin	2.549224725	0.025096851
EZ55	EZ55_02905	hypothetical protein	2.604853875	0.028432151
EZ55	EZ55_02790	uncharacterized protein DUF2491	2.610947155	1.60E-07
EZ55	EZ55_03449	hypothetical protein	2.652075517	0.003156625
EZ55	EZ55_00751	transposase	2.653802114	3.59E-06
EZ55	EZ55_00879	uncharacterized protein DUF3718	2.718950046	1.05E-05
EZ55	EZ55_00798	spondin N	2.83217726	0.015586105
EZ55	EZ55_00161	uncharacterized protein DUF3300	2.840005519	0.003386574
EZ55	EZ55_03864	NADPH-dependent ferric siderophore reductase	2.855057606	2.12E-07
EZ55	EZ55_03400	phage shock protein A (PspA) family protein	2.860363007	2.72E-05
EZ55	EZ55_03401	hypothetical protein	2.896934686	2.27E-05
EZ55	EZ55_04240	hypothetical protein	2.988894693	1.15E-08
EZ55	EZ55_03445	hypothetical protein	2.993323932	1.65E-10
EZ55	EZ55_03448	hypothetical protein	3.022271591	0.001771239
EZ55	EZ55_00384	hypothetical protein	3.051069973	7.00E-07
EZ55	EZ55_02567	uncharacterized protein DUF3592	3.056679382	2.43E-05
EZ55	EZ55_04250	benzoate/toluate 1, 2-dioxygenase reductase subunit	3.072019041	8.93E-06
EZ55	EZ55_04246	hypothetical protein	3.080247224	0.000174776
EZ55	EZ55_01827	pyruvate/2-oxoglutarate dehydrogenase complex	3.145014202	0.005068497
EZ55	EZ55_01829	putative thiamine transport system	3.206130549	0.00240922
EZ55	EZ55_00873	leukotriene A-4 hydrolase/aminopeptidase	3.232617821	2.84E-06
EZ55	EZ55_04247	integrase-like protein	3.274541545	0.000193961
EZ55	EZ55_03399	phage shock protein C (PspC) family protein	3.306683352	2.03E-06
EZ55	EZ55_03098	4-azaleucine resistance transporter AzlC	3.408159145	1.69E-05
EZ55	EZ55_01828	uncharacterized protein DUF547	3.488602612	0.001682722
EZ55	EZ55_04251	1, 2-dihydroxycyclohexa-3, 5-diene-1-carboxylate dehydrogenase	3.530212938	3.37E-05
EZ55	EZ55_03398	hypothetical protein	3.771298454	4.02E-08
EZ55	EZ55_03447	uncharacterized membrane protein YiaA	3.80829074	0.000456264
EZ55	EZ55_04248	benzoate 1, 2-dioxygenase alpha subunit	3.846776746	1.65E-06
EZ55	EZ55_03446	hypothetical protein	3.908972301	3.31E-06
EZ55	EZ55_01060	flagellin	3.915376432	7.19E-09
EZ55	EZ55_04249	benzoate/toluate 1, 2-dioxygenase beta subunit	3.960953568	2.47E-06
