# Supplementary material for: Community context and pCO2 impact the transcriptome of the “helper” bacterium Alteromonas in co-culture with picocyanobacteria
Source: ISME Commun. 2022 Nov 15;2:113. doi: 10.1038/s43705-022-00197-2 (PMC9723591; doi:10.1038/s43705-022-00197-2)
Supplement: Supplementary file 6 — Table S5 [file 43705_2022_197_MOESM6_ESM.csv]

partner	treatment	symbol	product	logFC	logFC_rel_axenic	Pvalue
MIT9312	400ppm	EZ55_03768	glutathione S-transferase	-1.028879961	-0.752947033	5.35E-06
MIT9312	400ppm	EZ55_03800	RNA polymerase RpoE-like sigma-24 subunit	1.883422643	0.363212824	3.88E-36
MIT9312	400ppm	EZ55_03399	phage shock protein C (PspC) family protein	2.357016964	0.568081172	1.57E-20
MIT9312	400ppm	EZ55_02120	hydroxyacylglutathione hydrolase	1.356780535	-0.904437974	5.18E-16
MIT9312	400ppm	EZ55_01395	glutathione synthase/RimK-type ligase-like	-1.654729962	-2.026072326	1.66E-05
MIT9312	400ppm	EZ55_03522	catalase_1	2.276991383	-0.387335821	4.23E-09
MIT9312	400ppm	EZ55_00548	toxin YoeB	1.338789222	-1.298556407	2.06E-13
MIT9312	400ppm	EZ55_00871	DNA-binding MarR family transcriptional	2.368971771	-0.664905964	5.42E-23
MIT9312	400ppm	EZ55_03362	catalase-peroxidase	1.946141323	-0.588178767	2.52E-12
MIT9312	400ppm	EZ55_00433	catalase_2	2.247046143	-1.175334958	4.41E-10
MIT9312	400ppm	EZ55_00549	antitoxin YefM	1.923591598	-1.106123116	4.98E-25
MIT9312	400ppm	EZ55_00506	starvation-inducible DNA-binding protein (dps)	1.888371909	-0.29913054	3.19E-15
MIT9312	400ppm	EZ55_01815	alkyl hydroperoxide reductase subunit F	2.844076996	0.318945198	4.50E-15
MIT9312	400ppm	EZ55_02313	sulfoxide reductase heme-binding subunit YedZ	1.628841887	-0.412576755	2.93E-05
MIT9312	400ppm	EZ55_03120	S-(hydroxymethyl)glutathione	1.246122119	-0.148723425	3.15E-06
MIT9312	400ppm	EZ55_00109	alkylation response protein AidB-like acyl-CoA	2.142971229	1.932096986	6.86E-09
MIT9312	400ppm	EZ55_01508	alkylhydroperoxidase family enzyme	3.224196974	-1.629815041	6.22E-27
MIT9312	400ppm	EZ55_01134	phage shock protein B	1.724733439	0.998821835	6.15E-20
MIT9312	400ppm	EZ55_02418	osmotically-inducible protein OsmY	1.749184885	0.096366952	2.28E-07
MIT9312	400ppm	EZ55_01814	peroxiredoxin (alkyl hydroperoxide reductase	2.716898854	0.120791902	1.68E-20
MIT9312	400ppm	EZ55_00872	Ohr subfamily peroxiredoxin	3.69193586	-0.1511953	9.72E-17
MIT9312	400ppm	EZ55_02788	phage shock protein A (PspA) family protein	2.103433343	-1.288946204	3.22E-14
MIT9312	400ppm	EZ55_03669	RNA polymerase RpoH-like sigma 32 subunit	1.275250789	-0.431761944	1.07E-21
MIT9312	400ppm	EZ55_02312	sulfoxide reductase catalytic subunit YedY	1.669247963	-1.061727341	1.13E-05
MIT9312	400ppm	EZ55_00599	RNA polymerase RpoS-like sigma 38 subunit	1.41063349	2.568754728	1.46E-09
CC9311	400ppm	EZ55_03768	glutathione S-transferase	0.735191786	1.011124713	0.000279577
CC9311	400ppm	EZ55_03800	RNA polymerase RpoE-like sigma-24 subunit	-1.054592044	-2.574801863	3.43E-10
CC9311	400ppm	EZ55_03399	phage shock protein C (PspC) family protein	-1.536206979	-3.325142771	1.42E-07
CC9311	400ppm	EZ55_02120	hydroxyacylglutathione hydrolase	-1.138098507	-3.399317016	1.78E-09
CC9311	400ppm	EZ55_01395	glutathione synthase/RimK-type ligase-like	1.40944216	1.038099796	1.36E-05
CC9311	400ppm	EZ55_03522	catalase_1	-1.742054435	-4.406381639	0.000129584
CC9311	400ppm	EZ55_00548	toxin YoeB	-1.515911894	-4.153257523	1.12E-12
CC9311	400ppm	EZ55_00871	DNA-binding MarR family transcriptional	-1.232002314	-4.26588005	4.49E-06
CC9311	400ppm	EZ55_03362	catalase-peroxidase	-0.905042697	-3.439362787	0.003121929
CC9311	400ppm	EZ55_00433	catalase_2	-1.681054891	-5.103435992	6.52E-05
CC9311	400ppm	EZ55_00549	antitoxin YefM	-2.191174289	-5.220889003	1.56E-21
CC9311	400ppm	EZ55_00506	starvation-inducible DNA-binding protein (dps)	-0.732802191	-2.92030464	0.004924204
CC9311	400ppm	EZ55_01815	alkyl hydroperoxide reductase subunit F	-2.101904904	-4.627036702	1.03E-06
CC9311	400ppm	EZ55_02313	sulfoxide reductase heme-binding subunit YedZ	-0.472423911	-2.513842553	0.257824574
CC9311	400ppm	EZ55_03120	S-(hydroxymethyl)glutathione	0.362463028	-1.032382516	0.184220064
CC9311	400ppm	EZ55_00109	alkylation response protein AidB-like acyl-CoA	-0.185438222	-0.396312465	0.629402598
CC9311	400ppm	EZ55_01508	alkylhydroperoxidase family enzyme	-2.017171671	-6.871183687	6.15E-09
CC9311	400ppm	EZ55_01134	phage shock protein B	-0.730046214	-1.455957818	0.000389083
CC9311	400ppm	EZ55_02418	osmotically-inducible protein OsmY	0.535354245	-1.117463687	0.11710504
CC9311	400ppm	EZ55_01814	peroxiredoxin (alkyl hydroperoxide reductase	-1.676156901	-4.272263853	6.02E-07
CC9311	400ppm	EZ55_00872	Ohr subfamily peroxiredoxin	-1.57478812	-5.41791928	0.001067483
CC9311	400ppm	EZ55_02788	phage shock protein A (PspA) family protein	-1.588759278	-4.981138824	8.43E-07
CC9311	400ppm	EZ55_03669	RNA polymerase RpoH-like sigma 32 subunit	-0.731581293	-2.438594025	5.24E-07
CC9311	400ppm	EZ55_02312	sulfoxide reductase catalytic subunit YedY	-0.407076276	-3.13805158	0.314889572
CC9311	400ppm	EZ55_00599	RNA polymerase RpoS-like sigma 38 subunit	-0.735286416	0.422834822	0.003966592
WH8102	400ppm	EZ55_03768	glutathione S-transferase	0.293688175	0.569621102	0.153087051
WH8102	400ppm	EZ55_03800	RNA polymerase RpoE-like sigma-24 subunit	-0.828830599	-2.349040419	4.75E-07
WH8102	400ppm	EZ55_03399	phage shock protein C (PspC) family protein	-0.820809985	-2.609745777	0.002792437
WH8102	400ppm	EZ55_02120	hydroxyacylglutathione hydrolase	-0.218682028	-2.479900537	0.214484663
WH8102	400ppm	EZ55_01395	glutathione synthase/RimK-type ligase-like	0.245287802	-0.126054562	0.460685363
WH8102	400ppm	EZ55_03522	catalase_1	-0.534936948	-3.199264152	0.193272813
WH8102	400ppm	EZ55_00548	toxin YoeB	0.177122672	-2.460222957	0.344613599
WH8102	400ppm	EZ55_00871	DNA-binding MarR family transcriptional	-1.136969457	-4.170847192	1.96E-05
WH8102	400ppm	EZ55_03362	catalase-peroxidase	-1.041098626	-3.575418716	0.000773311
WH8102	400ppm	EZ55_00433	catalase_2	-0.565991251	-3.988372352	0.13966115
WH8102	400ppm	EZ55_00549	antitoxin YefM	0.26758269	-2.762132024	0.15806908
WH8102	400ppm	EZ55_00506	starvation-inducible DNA-binding protein (dps)	-1.155569719	-3.343072168	1.85E-05
WH8102	400ppm	EZ55_01815	alkyl hydroperoxide reductase subunit F	-0.742172092	-3.26730389	0.052095503
WH8102	400ppm	EZ55_02313	sulfoxide reductase heme-binding subunit YedZ	-1.156417976	-3.197836618	0.00873461
WH8102	400ppm	EZ55_03120	S-(hydroxymethyl)glutathione	-1.608585147	-3.003430691	3.35E-07
WH8102	400ppm	EZ55_00109	alkylation response protein AidB-like acyl-CoA	-1.957533007	-2.168407251	1.06E-05
WH8102	400ppm	EZ55_01508	alkylhydroperoxidase family enzyme	-1.207025303	-6.061037318	0.000185139
WH8102	400ppm	EZ55_01134	phage shock protein B	-0.994687224	-1.720598828	2.24E-06
WH8102	400ppm	EZ55_02418	osmotically-inducible protein OsmY	-2.28453913	-3.937357062	6.26E-08
WH8102	400ppm	EZ55_01814	peroxiredoxin (alkyl hydroperoxide reductase	-1.040741952	-3.636848904	0.00105283
WH8102	400ppm	EZ55_00872	Ohr subfamily peroxiredoxin	-2.117147741	-5.9602789	2.80E-05
WH8102	400ppm	EZ55_02788	phage shock protein A (PspA) family protein	-0.514674065	-3.907053611	0.080958693
WH8102	400ppm	EZ55_03669	RNA polymerase RpoH-like sigma 32 subunit	-0.543669496	-2.250682229	0.000154916
WH8102	400ppm	EZ55_02312	sulfoxide reductase catalytic subunit YedY	-1.262171686	-3.993146989	0.003620699
WH8102	400ppm	EZ55_00599	RNA polymerase RpoS-like sigma 38 subunit	-0.675347075	0.482774163	0.007850488
General_coculture	400ppm	EZ55_03768	glutathione S-transferase	0.275932927	0.275932927	0.240868538
General_coculture	400ppm	EZ55_03800	RNA polymerase RpoE-like sigma-24 subunit	-1.520209819	-1.520209819	4.92E-19
General_coculture	400ppm	EZ55_03399	phage shock protein C (PspC) family protein	-1.788935792	-1.788935792	4.20E-10
General_coculture	400ppm	EZ55_02120	hydroxyacylglutathione hydrolase	-2.261218509	-2.261218509	9.17E-32
General_coculture	400ppm	EZ55_01395	glutathione synthase/RimK-type ligase-like	-0.371342364	-0.371342364	0.320574389
General_coculture	400ppm	EZ55_03522	catalase_1	-2.664327204	-2.664327204	2.25E-09
General_coculture	400ppm	EZ55_00548	toxin YoeB	-2.637345629	-2.637345629	1.91E-35
General_coculture	400ppm	EZ55_00871	DNA-binding MarR family transcriptional	-3.033877735	-3.033877735	8.83E-28
General_coculture	400ppm	EZ55_03362	catalase-peroxidase	-2.53432009	-2.53432009	3.31E-15
General_coculture	400ppm	EZ55_00433	catalase_2	-3.422381101	-3.422381101	6.79E-16
General_coculture	400ppm	EZ55_00549	antitoxin YefM	-3.029714714	-3.029714714	7.12E-44
General_coculture	400ppm	EZ55_00506	starvation-inducible DNA-binding protein (dps)	-2.18750245	-2.18750245	2.07E-15
General_coculture	400ppm	EZ55_01815	alkyl hydroperoxide reductase subunit F	-2.525131798	-2.525131798	5.37E-10
General_coculture	400ppm	EZ55_02313	sulfoxide reductase heme-binding subunit YedZ	-2.041418642	-2.041418642	5.59E-06
General_coculture	400ppm	EZ55_03120	S-(hydroxymethyl)glutathione	-1.394845544	-1.394845544	5.44E-06
General_coculture	400ppm	EZ55_00109	alkylation response protein AidB-like acyl-CoA	-0.210874243	-0.210874243	0.617929219
General_coculture	400ppm	EZ55_01508	alkylhydroperoxidase family enzyme	-4.854012015	-4.854012015	4.93E-42
General_coculture	400ppm	EZ55_01134	phage shock protein B	-0.725911604	-0.725911604	0.00078527
General_coculture	400ppm	EZ55_02418	osmotically-inducible protein OsmY	-1.652817932	-1.652817932	1.97E-05
General_coculture	400ppm	EZ55_01814	peroxiredoxin (alkyl hydroperoxide reductase	-2.596106952	-2.596106952	4.12E-15
General_coculture	400ppm	EZ55_00872	Ohr subfamily peroxiredoxin	-3.84313116	-3.84313116	1.03E-14
General_coculture	400ppm	EZ55_02788	phage shock protein A (PspA) family protein	-3.392379546	-3.392379546	3.80E-25
General_coculture	400ppm	EZ55_03669	RNA polymerase RpoH-like sigma 32 subunit	-1.707012733	-1.707012733	8.18E-29
General_coculture	400ppm	EZ55_02312	sulfoxide reductase catalytic subunit YedY	-2.730975303	-2.730975303	8.13E-10
General_coculture	400ppm	EZ55_00599	RNA polymerase RpoS-like sigma 38 subunit	1.158121237	1.158121237	3.94E-05
MIT9312	800ppm	EZ55_03768	glutathione S-transferase	0.432010083	0.871197116	0.148153982
MIT9312	800ppm	EZ55_03800	RNA polymerase RpoE-like sigma-24 subunit	0.261472806	1.233112525	0.234205625
MIT9312	800ppm	EZ55_03399	phage shock protein C (PspC) family protein	-0.429647097	2.877036255	0.241759262
MIT9312	800ppm	EZ55_02120	hydroxyacylglutathione hydrolase	0.604277044	1.292814551	0.014352122
MIT9312	800ppm	EZ55_01395	glutathione synthase/RimK-type ligase-like	0.983953954	0.973544025	0.04111187
MIT9312	800ppm	EZ55_03522	catalase_1	-2.72191529	-2.980559537	4.16E-06
MIT9312	800ppm	EZ55_00548	toxin YoeB	-0.227776585	0.759110379	0.396058297
MIT9312	800ppm	EZ55_00871	DNA-binding MarR family transcriptional	-0.791488246	1.2599337	0.023059177
MIT9312	800ppm	EZ55_03362	catalase-peroxidase	-0.587637756	-0.506922748	0.148767257
MIT9312	800ppm	EZ55_00433	catalase_2	-2.036643339	-2.199661769	0.000152382
MIT9312	800ppm	EZ55_00549	antitoxin YefM	-0.257962696	0.419951755	0.343298214
MIT9312	800ppm	EZ55_00506	starvation-inducible DNA-binding protein (dps)	-0.971961911	-1.722685748	0.005861264
MIT9312	800ppm	EZ55_01815	alkyl hydroperoxide reductase subunit F	-1.392737362	-1.188850323	0.007468304
MIT9312	800ppm	EZ55_02313	sulfoxide reductase heme-binding subunit YedZ	-0.074673694	1.79109597	0.89632109
MIT9312	800ppm	EZ55_03120	S-(hydroxymethyl)glutathione	-0.058484701	0.247463358	0.881763935
MIT9312	800ppm	EZ55_00109	alkylation response protein AidB-like acyl-CoA	-0.8070529	-1.201594069	0.134968719
MIT9312	800ppm	EZ55_01508	alkylhydroperoxidase family enzyme	-1.058038396	1.306683113	0.011870018
MIT9312	800ppm	EZ55_01134	phage shock protein B	-0.358600121	0.845763866	0.195442373
MIT9312	800ppm	EZ55_02418	osmotically-inducible protein OsmY	1.049743638	2.607018486	0.035622557
MIT9312	800ppm	EZ55_01814	peroxiredoxin (alkyl hydroperoxide reductase	-1.390797971	-1.894250721	0.000992033
MIT9312	800ppm	EZ55_00872	Ohr subfamily peroxiredoxin	-0.519774937	2.029449788	0.389254314
MIT9312	800ppm	EZ55_02788	phage shock protein A (PspA) family protein	-0.879089382	0.961360461	0.030143235
MIT9312	800ppm	EZ55_03669	RNA polymerase RpoH-like sigma 32 subunit	-0.191648196	0.211454909	0.328358429
MIT9312	800ppm	EZ55_02312	sulfoxide reductase catalytic subunit YedY	-0.124585979	1.38776946	0.823338674
MIT9312	800ppm	EZ55_00599	RNA polymerase RpoS-like sigma 38 subunit	-0.802893716	-1.033577462	0.019834959
CC9311	800ppm	EZ55_03768	glutathione S-transferase	-0.31340147	0.125785563	0.289100996
CC9311	800ppm	EZ55_03800	RNA polymerase RpoE-like sigma-24 subunit	-0.035188455	0.936451264	0.874533578
CC9311	800ppm	EZ55_03399	phage shock protein C (PspC) family protein	0.734027083	4.040710435	0.046645682
CC9311	800ppm	EZ55_02120	hydroxyacylglutathione hydrolase	-0.735111335	-0.046573828	0.003251893
CC9311	800ppm	EZ55_01395	glutathione synthase/RimK-type ligase-like	0.486439892	0.476029963	0.308157206
CC9311	800ppm	EZ55_03522	catalase_1	0.304856957	0.046212711	0.587828549
CC9311	800ppm	EZ55_00548	toxin YoeB	0.169038821	1.155925785	0.530685943
CC9311	800ppm	EZ55_00871	DNA-binding MarR family transcriptional	-0.018166536	2.03325541	0.957789589
CC9311	800ppm	EZ55_03362	catalase-peroxidase	0.189784305	0.270499313	0.640488379
CC9311	800ppm	EZ55_00433	catalase_2	0.209414008	0.046395578	0.688819855
CC9311	800ppm	EZ55_00549	antitoxin YefM	0.324501549	1.002416	0.236067862
CC9311	800ppm	EZ55_00506	starvation-inducible DNA-binding protein (dps)	0.093638448	-0.657085389	0.789384956
CC9311	800ppm	EZ55_01815	alkyl hydroperoxide reductase subunit F	1.212380425	1.416267464	0.019543476
CC9311	800ppm	EZ55_02313	sulfoxide reductase heme-binding subunit YedZ	-0.053873592	1.811896072	0.925014415
CC9311	800ppm	EZ55_03120	S-(hydroxymethyl)glutathione	-0.350753478	-0.044805418	0.372835701
CC9311	800ppm	EZ55_00109	alkylation response protein AidB-like acyl-CoA	0.555950067	0.161408898	0.301917702
CC9311	800ppm	EZ55_01508	alkylhydroperoxidase family enzyme	0.715970087	3.080691596	0.088217609
CC9311	800ppm	EZ55_01134	phage shock protein B	0.489587968	1.693951955	0.077406229
CC9311	800ppm	EZ55_02418	osmotically-inducible protein OsmY	-0.85161567	0.705659178	0.087388404
CC9311	800ppm	EZ55_01814	peroxiredoxin (alkyl hydroperoxide reductase	0.067934836	-0.435517914	0.870454994
CC9311	800ppm	EZ55_00872	Ohr subfamily peroxiredoxin	-0.478093914	2.071130811	0.428117821
CC9311	800ppm	EZ55_02788	phage shock protein A (PspA) family protein	0.841283282	2.681733125	0.037922292
CC9311	800ppm	EZ55_03669	RNA polymerase RpoH-like sigma 32 subunit	0.058535998	0.461639103	0.765258415
CC9311	800ppm	EZ55_02312	sulfoxide reductase catalytic subunit YedY	-0.491786766	1.020568673	0.378957159
CC9311	800ppm	EZ55_00599	RNA polymerase RpoS-like sigma 38 subunit	0.480557056	0.24987331	0.161947679
WH8102	800ppm	EZ55_03768	glutathione S-transferase	-0.118608613	0.320578421	0.688032932
WH8102	800ppm	EZ55_03800	RNA polymerase RpoE-like sigma-24 subunit	-0.226284351	0.745355369	0.307107576
WH8102	800ppm	EZ55_03399	phage shock protein C (PspC) family protein	-0.304379986	3.002303366	0.407139909
WH8102	800ppm	EZ55_02120	hydroxyacylglutathione hydrolase	0.13083429	0.819371797	0.594865245
WH8102	800ppm	EZ55_01395	glutathione synthase/RimK-type ligase-like	-1.470393847	-1.480803776	0.002398011
WH8102	800ppm	EZ55_03522	catalase_1	2.417058333	2.158414087	3.56E-05
WH8102	800ppm	EZ55_00548	toxin YoeB	0.058737763	1.045624727	0.826536079
WH8102	800ppm	EZ55_00871	DNA-binding MarR family transcriptional	0.809654783	2.861076729	0.020235156
WH8102	800ppm	EZ55_03362	catalase-peroxidase	0.397853452	0.47856846	0.327841983
WH8102	800ppm	EZ55_00433	catalase_2	1.827229331	1.664210901	0.000629487
WH8102	800ppm	EZ55_00549	antitoxin YefM	-0.066538853	0.611375597	0.806681865
WH8102	800ppm	EZ55_00506	starvation-inducible DNA-binding protein (dps)	0.878323462	0.127599625	0.012683881
WH8102	800ppm	EZ55_01815	alkyl hydroperoxide reductase subunit F	0.180356936	0.384243975	0.725554929
WH8102	800ppm	EZ55_02313	sulfoxide reductase heme-binding subunit YedZ	0.128547286	1.99431695	0.822465783
WH8102	800ppm	EZ55_03120	S-(hydroxymethyl)glutathione	0.409238179	0.715186239	0.298777793
WH8102	800ppm	EZ55_00109	alkylation response protein AidB-like acyl-CoA	0.251102833	-0.143438337	0.640549424
WH8102	800ppm	EZ55_01508	alkylhydroperoxidase family enzyme	0.342068309	2.706789818	0.413440804
WH8102	800ppm	EZ55_01134	phage shock protein B	-0.130987847	1.07337614	0.636043524
WH8102	800ppm	EZ55_02418	osmotically-inducible protein OsmY	-0.198127967	1.359146881	0.689468074
WH8102	800ppm	EZ55_01814	peroxiredoxin (alkyl hydroperoxide reductase	1.322863135	0.819410386	0.001713105
WH8102	800ppm	EZ55_00872	Ohr subfamily peroxiredoxin	0.997868851	3.547093577	0.100127442
WH8102	800ppm	EZ55_02788	phage shock protein A (PspA) family protein	0.0378061	1.878255944	0.925308502
WH8102	800ppm	EZ55_03669	RNA polymerase RpoH-like sigma 32 subunit	0.133112198	0.536215303	0.49714749
WH8102	800ppm	EZ55_02312	sulfoxide reductase catalytic subunit YedY	0.616372745	2.128728184	0.270655255
WH8102	800ppm	EZ55_00599	RNA polymerase RpoS-like sigma 38 subunit	0.32233666	0.091652914	0.347739128
General_coculture	800ppm	EZ55_03768	glutathione S-transferase	0.439187033	0.439187033	0.426572033
General_coculture	800ppm	EZ55_03800	RNA polymerase RpoE-like sigma-24 subunit	0.97163972	0.97163972	0.017165943
General_coculture	800ppm	EZ55_03399	phage shock protein C (PspC) family protein	3.306683352	3.306683352	2.03E-06
General_coculture	800ppm	EZ55_02120	hydroxyacylglutathione hydrolase	0.688537507	0.688537507	0.131974154
General_coculture	800ppm	EZ55_01395	glutathione synthase/RimK-type ligase-like	-0.01040993	-0.01040993	0.990659375
General_coculture	800ppm	EZ55_03522	catalase_1	-0.258644246	-0.258644246	0.805178388
General_coculture	800ppm	EZ55_00548	toxin YoeB	0.986886964	0.986886964	0.048253415
General_coculture	800ppm	EZ55_00871	DNA-binding MarR family transcriptional	2.051421946	2.051421946	0.001620066
General_coculture	800ppm	EZ55_03362	catalase-peroxidase	0.080715008	0.080715008	0.91524041
General_coculture	800ppm	EZ55_00433	catalase_2	-0.16301843	-0.16301843	0.867248662
General_coculture	800ppm	EZ55_00549	antitoxin YefM	0.677914451	0.677914451	0.181815961
General_coculture	800ppm	EZ55_00506	starvation-inducible DNA-binding protein (dps)	-0.750723838	-0.750723838	0.25189708
General_coculture	800ppm	EZ55_01815	alkyl hydroperoxide reductase subunit F	0.203887039	0.203887039	0.831713033
General_coculture	800ppm	EZ55_02313	sulfoxide reductase heme-binding subunit YedZ	1.865769664	1.865769664	0.083123219
General_coculture	800ppm	EZ55_03120	S-(hydroxymethyl)glutathione	0.305948059	0.305948059	0.677431039
General_coculture	800ppm	EZ55_00109	alkylation response protein AidB-like acyl-CoA	-0.394541169	-0.394541169	0.694707749
General_coculture	800ppm	EZ55_01508	alkylhydroperoxidase family enzyme	2.364721509	2.364721509	0.002615102
General_coculture	800ppm	EZ55_01134	phage shock protein B	1.204363987	1.204363987	0.020251712
General_coculture	800ppm	EZ55_02418	osmotically-inducible protein OsmY	1.557274849	1.557274849	0.094211582
General_coculture	800ppm	EZ55_01814	peroxiredoxin (alkyl hydroperoxide reductase	-0.50345275	-0.50345275	0.518196463
General_coculture	800ppm	EZ55_00872	Ohr subfamily peroxiredoxin	2.549224725	2.549224725	0.025096851
General_coculture	800ppm	EZ55_02788	phage shock protein A (PspA) family protein	1.840449844	1.840449844	0.015186919
General_coculture	800ppm	EZ55_03669	RNA polymerase RpoH-like sigma 32 subunit	0.403103105	0.403103105	0.271652174
General_coculture	800ppm	EZ55_02312	sulfoxide reductase catalytic subunit YedY	1.512355439	1.512355439	0.148838768
General_coculture	800ppm	EZ55_00599	RNA polymerase RpoS-like sigma 38 subunit	-0.230683746	-0.230683746	0.71926802
