# Supplementary material for: Community context and pCO2 impact the transcriptome of the “helper” bacterium Alteromonas in co-culture with picocyanobacteria
Source: ISME Commun. 2022 Nov 15;2:113. doi: 10.1038/s43705-022-00197-2 (PMC9723591; doi:10.1038/s43705-022-00197-2)
Supplement: Supplementary file 7 — Table S6 [file 43705_2022_197_MOESM7_ESM.csv]

partner	treatment	product	logFC	logFC_rel_axenic	Pvalue
General_coculture	400ppm	high-affinity iron transporter	0.569650362	0.569650362	0.003170861
General_coculture	400ppm	iron complex outermembrane receptor protein_1	-0.15994346	-0.15994346	0.434039123
General_coculture	400ppm	FHS family L-fucose permease-like MFS_1	0.634773934	0.634773934	0.011740678
General_coculture	400ppm	iron complex outermembrane receptor protein_2	0.291417291	0.291417291	0.025677358
General_coculture	400ppm	ABC-2 type transport system ATP-binding protein_1	-1.537688208	-1.537688208	1.32E-19
General_coculture	400ppm	ABC-2 type transport system permease protein_1	-0.423821137	-0.423821137	0.000187796
General_coculture	400ppm	iron complex outermembrane receptor protein_3	-0.259018551	-0.259018551	0.090282391
General_coculture	400ppm	phosphate ABC transporter ATP-binding protein	0.483716463	0.483716463	0.002205455
General_coculture	400ppm	ABC-2 type transport system permease protein_2	-0.680258698	-0.680258698	2.85E-07
General_coculture	400ppm	phosphate ABC transporter membrane protein 2	0.409630348	0.409630348	0.002129204
General_coculture	400ppm	vitamin B12 transport system substrate-binding	0.938678819	0.938678819	1.65E-14
General_coculture	400ppm	vitamin B12 transport system ATP-binding protein	0.672968373	0.672968373	3.26E-09
General_coculture	400ppm	fucose permease_1	-0.719504903	-0.719504903	4.58E-05
General_coculture	400ppm	putative ABC transport system permease protein_1	-0.010339627	-0.010339627	0.933341875
General_coculture	400ppm	iron complex outermembrane receptor protein_4	-0.122975423	-0.122975423	0.28890851
General_coculture	400ppm	ABC-2 type transport system permease protein_3	-1.388695762	-1.388695762	8.95E-30
General_coculture	400ppm	putative thiamine transport system ATP-binding	0.460621702	0.460621702	0.101826231
General_coculture	400ppm	iron complex outermembrane receptor protein_5	-0.577029632	-0.577029632	0.000549705
General_coculture	400ppm	fucose permease_2	0.627282596	0.627282596	1.72E-05
General_coculture	400ppm	amino acid ABC transporter substrate-binding	0.459839281	0.459839281	9.04E-07
General_coculture	400ppm	iron complex outermembrane receptor protein_6	-0.933024664	-0.933024664	5.68E-07
General_coculture	400ppm	outer membrane transport energization protein_1	3.132584755	3.132584755	4.53E-19
General_coculture	400ppm	putative ABC transport system ATP-binding_1	-0.753176034	-0.753176034	7.20E-06
General_coculture	400ppm	iron complex outermembrane receptor protein_7	-0.527271424	-0.527271424	9.47E-07
General_coculture	400ppm	putative ABC transport system ATP-binding_2	-0.732804439	-0.732804439	1.95E-05
General_coculture	400ppm	carboxylate/amino acid/amine transporter	0.920153559	0.920153559	7.15E-06
General_coculture	400ppm	fucose permease_3	-0.881106138	-0.881106138	1.46E-13
General_coculture	400ppm	fucose permease_4	0.283539095	0.283539095	0.475283145
General_coculture	400ppm	putative ABC transport system permease protein_2	-0.197083485	-0.197083485	0.133643913
General_coculture	400ppm	iron complex transport system permease protein	0.317677139	0.317677139	0.002246491
General_coculture	400ppm	iron complex outermembrane receptor protein_8	-0.292512645	-0.292512645	0.009447438
General_coculture	400ppm	outer membrane transport energization protein_2	3.288238767	3.288238767	2.05E-22
General_coculture	400ppm	choline/glycine/proline betaine transport_1	-0.770695082	-0.770695082	4.36E-08
General_coculture	400ppm	putative thiamine transport system permease	0.083726801	0.083726801	0.802293047
General_coculture	400ppm	phosphate ABC transporter substrate-binding	0.121111971	0.121111971	0.227135064
General_coculture	400ppm	cationic peptide transport system ATP-binding	1.151635293	1.151635293	1.89E-15
General_coculture	400ppm	iron complex outermembrane receptor protein_9	0.247762695	0.247762695	0.256410678
General_coculture	400ppm	outer membrane transport energization protein_3	3.619891317	3.619891317	1.89E-24
General_coculture	400ppm	putative ABC transport system ATP-binding_3	-0.560678105	-0.560678105	0.012156841
General_coculture	400ppm	putative ABC transport system permease protein_3	0.008093782	0.008093782	0.959847075
General_coculture	400ppm	iron complex outermembrane receptor protein_10	-2.692515299	-2.692515299	1.29E-28
General_coculture	400ppm	ammonium transporter	3.248801482	3.248801482	6.97E-14
General_coculture	400ppm	iron complex outermembrane receptor protein_11	-0.586599051	-0.586599051	4.54E-07
General_coculture	400ppm	ABC-2 type transport system ATP-binding protein_2	-0.666742517	-0.666742517	1.49E-05
General_coculture	400ppm	putative ABC transport system substrate-binding	-0.293458168	-0.293458168	0.002905052
General_coculture	400ppm	iron(III) transport system permease protein	-0.154625037	-0.154625037	0.177752336
General_coculture	400ppm	sugar phosphate permease	0.963855777	0.963855777	6.99E-05
General_coculture	400ppm	iron complex outermembrane receptor protein_12	0.524601007	0.524601007	1.87E-06
General_coculture	400ppm	iron complex outermembrane receptor protein_13	1.169134353	1.169134353	0.001106628
General_coculture	400ppm	iron complex outermembrane receptor protein_14	-0.417849579	-0.417849579	0.012426864
General_coculture	400ppm	polar amino acid transport system	-1.327190721	-1.327190721	1.22E-16
General_coculture	400ppm	long-chain fatty acid transport protein_1	0.918347114	0.918347114	6.55E-05
General_coculture	400ppm	AGCS family alanine or glycine:cation symporter	0.987918223	0.987918223	1.30E-14
General_coculture	400ppm	amino acid ABC transporter substrate-binding_2	1.217238414	1.217238414	1.29E-12
General_coculture	400ppm	phospholipid transport system transporter-binding	-1.119616445	-1.119616445	1.20E-05
General_coculture	400ppm	iron(III) transport system ATP-binding protein	-0.154068114	-0.154068114	0.207428562
General_coculture	400ppm	iron complex outermembrane receptor protein_15	-0.260158067	-0.260158067	0.02175515
General_coculture	400ppm	ABC-2 type transport system ATP-binding protein	1.165191258	1.165191258	0.000193482
General_coculture	400ppm	long-chain fatty acid transport protein_2	1.337665489	1.337665489	1.38E-11
General_coculture	400ppm	outer membrane transport energization protein_4	3.462134817	3.462134817	1.12E-27
General_coculture	400ppm	phosphonate transport system substrate-binding	1.657539822	1.657539822	2.51E-17
General_coculture	400ppm	vitamin B12 transporter	-0.812396782	-0.812396782	1.38E-06
General_coculture	400ppm	phosphonate ABC transporter substrate-binding	-0.985204888	-0.985204888	4.28E-13
General_coculture	400ppm	ATPase subunit of ABC transporter with duplicated	1.206579915	1.206579915	0.001656087
General_coculture	400ppm	branched-subunit amino acid transport protein	-1.537715553	-1.537715553	0.000193416
General_coculture	400ppm	FHS family L-fucose permease-like MFS_2	3.299285642	3.299285642	2.69E-14
General_coculture	400ppm	cation/acetate symporter	2.797857639	2.797857639	4.70E-13
General_coculture	400ppm	amino acid ABC transporter substrate-binding_3	1.072932664	1.072932664	1.20E-06
General_coculture	400ppm	iron complex outermembrane receptor protein_16	0.312789534	0.312789534	0.070839855
General_coculture	400ppm	PiT family inorganic phosphate transporter	1.413027824	1.413027824	1.10E-09
General_coculture	400ppm	choline/glycine/proline betaine transport_2	-0.588646212	-0.588646212	0.000650815
General_coculture	400ppm	iron complex outermembrane receptor protein_17	2.562586484	2.562586484	5.28E-10
General_coculture	400ppm	phospholipid transport system substrate-binding	-1.182654215	-1.182654215	1.06E-06
General_coculture	400ppm	outer membrane transport energization protein_5	-1.238345847	-1.238345847	1.45E-11
General_coculture	400ppm	amino acid ABC transporter substrate-binding_4	0.854301221	0.854301221	0.000397197
General_coculture	400ppm	amino acid/amide ABC transporter	1.079174844	1.079174844	2.19E-05
General_coculture	400ppm	iron-regulated ABC transporter ATPase subunit	-0.749981209	-0.749981209	0.00243226
General_coculture	400ppm	iron-regulated ABC transporter permease protein	-0.508414467	-0.508414467	0.07374802
General_coculture	400ppm	iron complex outermembrane receptor protein_18	-1.869843171	-1.869843171	3.10E-19
General_coculture	400ppm	iron complex outermembrane receptor protein_19	4.646951606	4.646951606	2.30E-24
General_coculture	400ppm	iron complex outermembrane receptor protein_20	-3.531633286	-3.531633286	1.01E-21
General_coculture	400ppm	iron complex outermembrane receptor protein_21	0.604640601	0.604640601	6.12E-05
General_coculture	400ppm	iron-regulated ABC transporter membrane component	-0.466791054	-0.466791054	0.014976359
General_coculture	400ppm	fucose permease_5	4.125234015	4.125234015	1.19E-13
General_coculture	400ppm	iron complex outermembrane receptor protein_22	1.996113826	1.996113826	2.12E-07
General_coculture	400ppm	lactate permease	3.535018736	3.535018736	1.01E-35
Prochlorococcus_MIT9312	400ppm	high-affinity iron transporter	-0.135862807	0.433787555	0.447801628
Prochlorococcus_MIT9312	400ppm	iron complex outermembrane receptor protein_1	0.145054357	-0.014889103	0.444092889
Prochlorococcus_MIT9312	400ppm	FHS family L-fucose permease-like MFS_1	-0.940248365	-0.305474431	0.000113942
Prochlorococcus_MIT9312	400ppm	iron complex outermembrane receptor protein_2	0.090325784	0.381743075	0.461857922
Prochlorococcus_MIT9312	400ppm	ABC-2 type transport system ATP-binding protein_1	0.290676909	-1.247011299	0.082443362
Prochlorococcus_MIT9312	400ppm	ABC-2 type transport system permease protein_1	0.200887005	-0.222934132	0.068600717
Prochlorococcus_MIT9312	400ppm	iron complex outermembrane receptor protein_3	0.096538004	-0.162480547	0.501139806
Prochlorococcus_MIT9312	400ppm	phosphate ABC transporter ATP-binding protein	-0.161002199	0.322714264	0.26460063
Prochlorococcus_MIT9312	400ppm	ABC-2 type transport system permease protein_2	0.121654248	-0.55860445	0.335068218
Prochlorococcus_MIT9312	400ppm	phosphate ABC transporter membrane protein 2	-0.289671383	0.119958964	0.019671421
Prochlorococcus_MIT9312	400ppm	vitamin B12 transport system substrate-binding	-0.931588087	0.007090733	2.32E-15
Prochlorococcus_MIT9312	400ppm	vitamin B12 transport system ATP-binding protein	-0.159240567	0.513727806	0.125795228
Prochlorococcus_MIT9312	400ppm	fucose permease_1	0.358298847	-0.361206056	0.025254794
Prochlorococcus_MIT9312	400ppm	putative ABC transport system permease protein_1	-0.031202191	-0.041541818	0.787884105
Prochlorococcus_MIT9312	400ppm	iron complex outermembrane receptor protein_4	0.00690578	-0.116069643	0.949460142
Prochlorococcus_MIT9312	400ppm	ABC-2 type transport system permease protein_3	0.584997516	-0.803698247	4.31E-07
Prochlorococcus_MIT9312	400ppm	putative thiamine transport system ATP-binding	1.074738824	1.535360527	7.07E-06
Prochlorococcus_MIT9312	400ppm	iron complex outermembrane receptor protein_5	0.182679258	-0.394350374	0.233663413
Prochlorococcus_MIT9312	400ppm	fucose permease_2	0.236020694	0.863303289	0.065757595
Prochlorococcus_MIT9312	400ppm	amino acid ABC transporter substrate-binding	-0.471473308	-0.011634028	1.76E-07
Prochlorococcus_MIT9312	400ppm	iron complex outermembrane receptor protein_6	0.369944465	-0.563080199	0.02927613
Prochlorococcus_MIT9312	400ppm	outer membrane transport energization protein_1	-0.149676317	2.982908438	0.586588421
Prochlorococcus_MIT9312	400ppm	putative ABC transport system ATP-binding_1	0.23133508	-0.521840954	0.134204462
Prochlorococcus_MIT9312	400ppm	iron complex outermembrane receptor protein_7	0.28267519	-0.244596234	0.005161521
Prochlorococcus_MIT9312	400ppm	putative ABC transport system ATP-binding_2	0.149118731	-0.583685708	0.347513334
Prochlorococcus_MIT9312	400ppm	carboxylate/amino acid/amine transporter	-1.027112006	-0.106958447	1.25E-07
Prochlorococcus_MIT9312	400ppm	fucose permease_3	0.52814085	-0.352965288	1.70E-06
Prochlorococcus_MIT9312	400ppm	fucose permease_4	-1.908590361	-1.625051266	3.63E-06
Prochlorococcus_MIT9312	400ppm	putative ABC transport system permease protein_2	-0.386398611	-0.583482096	0.002031761
Prochlorococcus_MIT9312	400ppm	iron complex transport system permease protein	0.109171873	0.426849012	0.24638356
Prochlorococcus_MIT9312	400ppm	iron complex outermembrane receptor protein_8	-0.345383437	-0.637896082	0.001457746
Prochlorococcus_MIT9312	400ppm	outer membrane transport energization protein_2	-0.322139118	2.966099649	0.22517658
Prochlorococcus_MIT9312	400ppm	choline/glycine/proline betaine transport_1	0.185952568	-0.584742514	0.151640513
Prochlorococcus_MIT9312	400ppm	putative thiamine transport system permease	1.327333687	1.411060488	3.61E-06
Prochlorococcus_MIT9312	400ppm	phosphate ABC transporter substrate-binding	-0.253950994	-0.132839023	0.006917319
Prochlorococcus_MIT9312	400ppm	cationic peptide transport system ATP-binding	-0.844680436	0.306954857	2.68E-10
Prochlorococcus_MIT9312	400ppm	iron complex outermembrane receptor protein_9	-0.52285896	-0.275096265	0.009727925
Prochlorococcus_MIT9312	400ppm	outer membrane transport energization protein_3	-0.268108182	3.351783135	0.325803844
Prochlorococcus_MIT9312	400ppm	putative ABC transport system ATP-binding_3	-0.064474489	-0.625152594	0.752791042
Prochlorococcus_MIT9312	400ppm	putative ABC transport system permease protein_3	0.090349872	0.098443654	0.531783307
Prochlorococcus_MIT9312	400ppm	iron complex outermembrane receptor protein_10	1.099380644	-1.593134654	1.75E-07
Prochlorococcus_MIT9312	400ppm	ammonium transporter	1.077403506	4.326204987	0.000850098
Prochlorococcus_MIT9312	400ppm	iron complex outermembrane receptor protein_11	-0.01173154	-0.598330592	0.913363604
Prochlorococcus_MIT9312	400ppm	ABC-2 type transport system ATP-binding protein_2	0.286298229	-0.380444288	0.039047732
Prochlorococcus_MIT9312	400ppm	putative ABC transport system substrate-binding	0.06077734	-0.232680829	0.504047467
Prochlorococcus_MIT9312	400ppm	iron(III) transport system permease protein	-0.055871383	-0.21049642	0.594703257
Prochlorococcus_MIT9312	400ppm	sugar phosphate permease	0.61945705	1.583312827	0.002448072
Prochlorococcus_MIT9312	400ppm	iron complex outermembrane receptor protein_12	-0.574981428	-0.050380421	1.92E-08
Prochlorococcus_MIT9312	400ppm	iron complex outermembrane receptor protein_13	-0.865313203	0.30382115	0.008407487
Prochlorococcus_MIT9312	400ppm	iron complex outermembrane receptor protein_14	-0.001115934	-0.418965513	0.994204377
Prochlorococcus_MIT9312	400ppm	polar amino acid transport system	0.242704029	-1.084486692	0.095090259
Prochlorococcus_MIT9312	400ppm	long-chain fatty acid transport protein_1	-0.497234437	0.421112677	0.016433863
Prochlorococcus_MIT9312	400ppm	AGCS family alanine or glycine:cation symporter	-0.226339894	0.761578329	0.045638634
Prochlorococcus_MIT9312	400ppm	amino acid ABC transporter substrate-binding_2	-0.761908716	0.455329698	1.02E-06
Prochlorococcus_MIT9312	400ppm	phospholipid transport system transporter-binding	0.903220429	-0.216396015	5.64E-05
Prochlorococcus_MIT9312	400ppm	iron(III) transport system ATP-binding protein	-0.085013175	-0.23908129	0.444680811
Prochlorococcus_MIT9312	400ppm	iron complex outermembrane receptor protein_15	0.014469961	-0.245688105	0.888209244
Prochlorococcus_MIT9312	400ppm	ABC-2 type transport system ATP-binding protein	0.162456777	1.327648035	0.542533172
Prochlorococcus_MIT9312	400ppm	long-chain fatty acid transport protein_2	-0.574055905	0.763609584	0.001103834
Prochlorococcus_MIT9312	400ppm	outer membrane transport energization protein_4	-0.178164086	3.28397073	0.468480249
Prochlorococcus_MIT9312	400ppm	phosphonate transport system substrate-binding	0.428055536	2.085595358	0.00796902
Prochlorococcus_MIT9312	400ppm	vitamin B12 transporter	1.3810818	0.568685018	4.89E-21
Prochlorococcus_MIT9312	400ppm	phosphonate ABC transporter substrate-binding	0.502362798	-0.48284209	3.37E-05
Prochlorococcus_MIT9312	400ppm	ATPase subunit of ABC transporter with duplicated	-1.918406088	-0.711826173	6.09E-07
Prochlorococcus_MIT9312	400ppm	branched-subunit amino acid transport protein	1.211528746	-0.326186807	0.000748243
Prochlorococcus_MIT9312	400ppm	FHS family L-fucose permease-like MFS_2	3.135352618	6.43463826	2.46E-20
Prochlorococcus_MIT9312	400ppm	cation/acetate symporter	-0.879691296	1.918166343	0.007185149
Prochlorococcus_MIT9312	400ppm	amino acid ABC transporter substrate-binding_3	-0.419192929	0.653739734	0.032746473
Prochlorococcus_MIT9312	400ppm	iron complex outermembrane receptor protein_16	-0.251919551	0.060869983	0.107054069
Prochlorococcus_MIT9312	400ppm	PiT family inorganic phosphate transporter	-0.976137166	0.436890658	4.17E-06
Prochlorococcus_MIT9312	400ppm	choline/glycine/proline betaine transport_2	0.500391999	-0.088254214	0.001038484
Prochlorococcus_MIT9312	400ppm	iron complex outermembrane receptor protein_17	-0.083618869	2.478967614	0.802186568
Prochlorococcus_MIT9312	400ppm	phospholipid transport system substrate-binding	1.246815056	0.064160841	3.68E-09
Prochlorococcus_MIT9312	400ppm	outer membrane transport energization protein_5	0.986323378	-0.252022469	7.90E-10
Prochlorococcus_MIT9312	400ppm	amino acid ABC transporter substrate-binding_4	-0.120412616	0.733888605	0.569642593
Prochlorococcus_MIT9312	400ppm	amino acid/amide ABC transporter	-0.354854263	0.724320582	0.114301989
Prochlorococcus_MIT9312	400ppm	iron-regulated ABC transporter ATPase subunit	0.526210132	-0.223771077	0.016030853
Prochlorococcus_MIT9312	400ppm	iron-regulated ABC transporter permease protein	0.467394647	-0.04101982	0.062562125
Prochlorococcus_MIT9312	400ppm	iron complex outermembrane receptor protein_18	0.99892894	-0.870914231	3.77E-08
Prochlorococcus_MIT9312	400ppm	iron complex outermembrane receptor protein_19	0.65857779	5.305529397	0.03853428
Prochlorococcus_MIT9312	400ppm	iron complex outermembrane receptor protein_20	2.632393989	-0.899239297	9.22E-17
Prochlorococcus_MIT9312	400ppm	iron complex outermembrane receptor protein_21	-0.524354879	0.080285722	0.000135542
Prochlorococcus_MIT9312	400ppm	iron-regulated ABC transporter membrane component	0.497568773	0.030777719	0.003250049
Prochlorococcus_MIT9312	400ppm	fucose permease_5	1.141735632	5.266969646	0.003894558
Prochlorococcus_MIT9312	400ppm	iron complex outermembrane receptor protein_22	0.461674122	2.457787948	0.138529786
Prochlorococcus_MIT9312	400ppm	lactate permease	-0.37640825	3.158610486	0.089393645
Synechococcus_CC9311	400ppm	high-affinity iron transporter	0.177803079	0.747453441	0.281868581
Synechococcus_CC9311	400ppm	iron complex outermembrane receptor protein_1	0.124129555	-0.035813905	0.497116563
Synechococcus_CC9311	400ppm	FHS family L-fucose permease-like MFS_1	1.85828956	2.493063494	8.27E-19
Synechococcus_CC9311	400ppm	iron complex outermembrane receptor protein_2	0.014428818	0.305846108	0.899567075
Synechococcus_CC9311	400ppm	ABC-2 type transport system ATP-binding protein_1	-0.258149586	-1.795837795	0.112855439
Synechococcus_CC9311	400ppm	ABC-2 type transport system permease protein_1	-0.169689335	-0.593510472	0.105414336
Synechococcus_CC9311	400ppm	iron complex outermembrane receptor protein_3	0.32051765	0.061499099	0.018016689
Synechococcus_CC9311	400ppm	phosphate ABC transporter ATP-binding protein	0.083955345	0.567671808	0.541760945
Synechococcus_CC9311	400ppm	ABC-2 type transport system permease protein_2	-0.391005436	-1.071264134	0.001728904
Synechococcus_CC9311	400ppm	phosphate ABC transporter membrane protein 2	0.369229698	0.778860046	0.001264496
Synechococcus_CC9311	400ppm	vitamin B12 transport system substrate-binding	0.648136184	1.586815003	1.19E-10
Synechococcus_CC9311	400ppm	vitamin B12 transport system ATP-binding protein	0.199113291	0.872081664	0.039921254
Synechococcus_CC9311	400ppm	fucose permease_1	-0.392869613	-1.112374516	0.017112013
Synechococcus_CC9311	400ppm	putative ABC transport system permease protein_1	-0.179716597	-0.190056224	0.108042612
Synechococcus_CC9311	400ppm	iron complex outermembrane receptor protein_4	-0.155612588	-0.278588011	0.138961984
Synechococcus_CC9311	400ppm	ABC-2 type transport system permease protein_3	-0.409096566	-1.797792328	0.000499693
Synechococcus_CC9311	400ppm	putative thiamine transport system ATP-binding	-0.192685938	0.267935765	0.443200214
Synechococcus_CC9311	400ppm	iron complex outermembrane receptor protein_5	-0.112247794	-0.689277426	0.462200133
Synechococcus_CC9311	400ppm	fucose permease_2	-0.486744738	0.140537857	0.000211062
Synechococcus_CC9311	400ppm	amino acid ABC transporter substrate-binding	0.255302714	0.715141995	0.001493683
Synechococcus_CC9311	400ppm	iron complex outermembrane receptor protein_6	-0.19619389	-1.129218554	0.254666315
Synechococcus_CC9311	400ppm	outer membrane transport energization protein_1	0.324004124	3.456588879	0.225173387
Synechococcus_CC9311	400ppm	putative ABC transport system ATP-binding_1	-0.151983319	-0.905159353	0.32476665
Synechococcus_CC9311	400ppm	iron complex outermembrane receptor protein_7	-0.323475794	-0.850747218	0.001241995
Synechococcus_CC9311	400ppm	putative ABC transport system ATP-binding_2	0.10362909	-0.629175349	0.504395306
Synechococcus_CC9311	400ppm	carboxylate/amino acid/amine transporter	0.715111371	1.63526493	3.16E-05
Synechococcus_CC9311	400ppm	fucose permease_3	-0.543283569	-1.424389707	1.75E-06
Synechococcus_CC9311	400ppm	fucose permease_4	1.032486945	1.31602604	0.002342768
Synechococcus_CC9311	400ppm	putative ABC transport system permease protein_2	0.054381183	-0.142702303	0.644271809
Synechococcus_CC9311	400ppm	iron complex transport system permease protein	-0.045985489	0.27169165	0.616563051
Synechococcus_CC9311	400ppm	iron complex outermembrane receptor protein_8	0.301676811	0.009164166	0.002597394
Synechococcus_CC9311	400ppm	outer membrane transport energization protein_2	0.357368684	3.645607451	0.160548892
Synechococcus_CC9311	400ppm	choline/glycine/proline betaine transport_1	0.01910631	-0.751588772	0.881340528
Synechococcus_CC9311	400ppm	putative thiamine transport system permease	-0.053411024	0.030315777	0.858511086
Synechococcus_CC9311	400ppm	phosphate ABC transporter substrate-binding	0.209249831	0.330361801	0.017570058
Synechococcus_CC9311	400ppm	cationic peptide transport system ATP-binding	0.384048067	1.53568336	0.001552683
Synechococcus_CC9311	400ppm	iron complex outermembrane receptor protein_9	0.598629292	0.846391987	0.001498394
Synechococcus_CC9311	400ppm	outer membrane transport energization protein_3	0.668340359	4.288231676	0.010082977
Synechococcus_CC9311	400ppm	putative ABC transport system ATP-binding_3	-0.340653384	-0.90133149	0.099446495
Synechococcus_CC9311	400ppm	putative ABC transport system permease protein_3	-0.040474358	-0.032380576	0.778584481
Synechococcus_CC9311	400ppm	iron complex outermembrane receptor protein_10	-0.881200477	-3.573715776	0.00014456
Synechococcus_CC9311	400ppm	ammonium transporter	0.067647843	3.316449325	0.839446366
Synechococcus_CC9311	400ppm	iron complex outermembrane receptor protein_11	0.015197511	-0.57140154	0.885402555
Synechococcus_CC9311	400ppm	ABC-2 type transport system ATP-binding protein_2	-0.167380964	-0.834123481	0.235190237
Synechococcus_CC9311	400ppm	putative ABC transport system substrate-binding	0.064700659	-0.228757509	0.465047414
Synechococcus_CC9311	400ppm	iron(III) transport system permease protein	-0.11095936	-0.265584397	0.284429814
Synechococcus_CC9311	400ppm	sugar phosphate permease	0.167874797	1.131730573	0.419650093
Synechococcus_CC9311	400ppm	iron complex outermembrane receptor protein_12	0.333429794	0.858030801	0.000447685
Synechococcus_CC9311	400ppm	iron complex outermembrane receptor protein_13	0.116274478	1.285408831	0.704119813
Synechococcus_CC9311	400ppm	iron complex outermembrane receptor protein_14	0.508932829	0.09108325	0.000543468
Synechococcus_CC9311	400ppm	polar amino acid transport system	-0.170594773	-1.497785494	0.247592741
Synechococcus_CC9311	400ppm	long-chain fatty acid transport protein_1	0.184751104	1.103098218	0.350024664
Synechococcus_CC9311	400ppm	AGCS family alanine or glycine:cation symporter	0.250198154	1.238116377	0.021916494
Synechococcus_CC9311	400ppm	amino acid ABC transporter substrate-binding_2	0.435945147	1.653183561	0.002443325
Synechococcus_CC9311	400ppm	phospholipid transport system transporter-binding	-0.23682276	-1.356439204	0.314710121
Synechococcus_CC9311	400ppm	iron(III) transport system ATP-binding protein	-0.099220159	-0.253288273	0.368556554
Synechococcus_CC9311	400ppm	iron complex outermembrane receptor protein_15	-0.118939127	-0.379097194	0.247185411
Synechococcus_CC9311	400ppm	ABC-2 type transport system ATP-binding protein	0.224799844	1.389991102	0.39749802
Synechococcus_CC9311	400ppm	long-chain fatty acid transport protein_2	0.78205907	2.119724559	1.68E-06
Synechococcus_CC9311	400ppm	outer membrane transport energization protein_4	0.404679422	3.866814239	0.089096393
Synechococcus_CC9311	400ppm	phosphonate transport system substrate-binding	-0.408113322	1.2494265	0.015678559
Synechococcus_CC9311	400ppm	vitamin B12 transporter	-0.710102918	-1.5224997	9.35E-06
Synechococcus_CC9311	400ppm	phosphonate ABC transporter substrate-binding	-0.684758474	-1.669963362	1.23E-07
Synechococcus_CC9311	400ppm	ATPase subunit of ABC transporter with duplicated	1.165438282	2.372018197	0.000236411
Synechococcus_CC9311	400ppm	branched-subunit amino acid transport protein	0.020071824	-1.517643729	0.957023254
Synechococcus_CC9311	400ppm	FHS family L-fucose permease-like MFS_2	-1.31997659	1.979309052	0.000361424
Synechococcus_CC9311	400ppm	cation/acetate symporter	-0.625509031	2.172348608	0.05102399
Synechococcus_CC9311	400ppm	amino acid ABC transporter substrate-binding_3	-0.331652359	0.741280304	0.088753733
Synechococcus_CC9311	400ppm	iron complex outermembrane receptor protein_16	-0.039318017	0.273471516	0.798393722
Synechococcus_CC9311	400ppm	PiT family inorganic phosphate transporter	0.815650344	2.228678168	1.92E-05
Synechococcus_CC9311	400ppm	choline/glycine/proline betaine transport_2	-0.676875011	-1.265521224	3.47E-05
Synechococcus_CC9311	400ppm	iron complex outermembrane receptor protein_17	1.281514181	3.844100665	5.92E-05
Synechococcus_CC9311	400ppm	phospholipid transport system substrate-binding	-0.388388786	-1.571043001	0.084869223
Synechococcus_CC9311	400ppm	outer membrane transport energization protein_5	-0.998963466	-2.237309313	2.35E-08
Synechococcus_CC9311	400ppm	amino acid ABC transporter substrate-binding_4	0.788469713	1.642770934	0.000105378
Synechococcus_CC9311	400ppm	amino acid/amide ABC transporter	0.615930979	1.695105823	0.003917117
Synechococcus_CC9311	400ppm	iron-regulated ABC transporter ATPase subunit	-0.357499131	-1.10748034	0.118671566
Synechococcus_CC9311	400ppm	iron-regulated ABC transporter permease protein	-0.523773109	-1.032187576	0.04874974
Synechococcus_CC9311	400ppm	iron complex outermembrane receptor protein_18	-0.749412358	-2.619255529	0.000158918
Synechococcus_CC9311	400ppm	iron complex outermembrane receptor protein_19	-0.998300741	3.648650866	0.004607129
Synechococcus_CC9311	400ppm	iron complex outermembrane receptor protein_20	-2.298803273	-5.830436559	2.51E-09
Synechococcus_CC9311	400ppm	iron complex outermembrane receptor protein_21	0.332225572	0.936866174	0.010813415
Synechococcus_CC9311	400ppm	iron-regulated ABC transporter membrane component	-0.347774986	-0.81456604	0.049424412
Synechococcus_CC9311	400ppm	fucose permease_5	-0.517085416	3.608148599	0.224219613
Synechococcus_CC9311	400ppm	iron complex outermembrane receptor protein_22	-0.517219564	1.478894263	0.116900681
Synechococcus_CC9311	400ppm	lactate permease	-0.097349929	3.437668807	0.654471791
Synechococcus_WH8102	400ppm	high-affinity iron transporter	-0.041940272	0.52771009	0.801207163
Synechococcus_WH8102	400ppm	iron complex outermembrane receptor protein_1	-0.269183911	-0.429127371	0.149381014
Synechococcus_WH8102	400ppm	FHS family L-fucose permease-like MFS_1	-0.918041195	-0.283267261	8.54E-05
Synechococcus_WH8102	400ppm	iron complex outermembrane receptor protein_2	-0.104754602	0.186662689	0.35921642
Synechococcus_WH8102	400ppm	ABC-2 type transport system ATP-binding protein_1	-0.032527323	-1.570215531	0.838057553
Synechococcus_WH8102	400ppm	ABC-2 type transport system permease protein_1	-0.03119767	-0.455018806	0.761764789
Synechococcus_WH8102	400ppm	iron complex outermembrane receptor protein_3	-0.417055654	-0.676074204	0.003179077
Synechococcus_WH8102	400ppm	phosphate ABC transporter ATP-binding protein	0.077046854	0.560763318	0.574571967
Synechococcus_WH8102	400ppm	ABC-2 type transport system permease protein_2	0.269351188	-0.41090751	0.023663693
Synechococcus_WH8102	400ppm	phosphate ABC transporter membrane protein 2	-0.079558315	0.330072032	0.496840642
Synechococcus_WH8102	400ppm	vitamin B12 transport system substrate-binding	0.283451903	1.222130722	0.005394496
Synechococcus_WH8102	400ppm	vitamin B12 transport system ATP-binding protein	-0.039872725	0.633095648	0.683525999
Synechococcus_WH8102	400ppm	fucose permease_1	0.034570767	-0.684934136	0.828598601
Synechococcus_WH8102	400ppm	putative ABC transport system permease protein_1	0.210918788	0.200579161	0.052622011
Synechococcus_WH8102	400ppm	iron complex outermembrane receptor protein_4	0.148706809	0.025731386	0.14773037
Synechococcus_WH8102	400ppm	ABC-2 type transport system permease protein_3	-0.17590095	-1.564596712	0.12556667
Synechococcus_WH8102	400ppm	putative thiamine transport system ATP-binding	-0.882052886	-0.421431184	0.000841035
Synechococcus_WH8102	400ppm	iron complex outermembrane receptor protein_5	-0.070431465	-0.647461097	0.642817459
Synechococcus_WH8102	400ppm	fucose permease_2	0.250724044	0.87800664	0.044974961
Synechococcus_WH8102	400ppm	amino acid ABC transporter substrate-binding	0.216170595	0.676009875	0.00696265
Synechococcus_WH8102	400ppm	iron complex outermembrane receptor protein_6	-0.173750574	-1.106775238	0.311346813
Synechococcus_WH8102	400ppm	outer membrane transport energization protein_1	-0.174327807	2.958256948	0.525207788
Synechococcus_WH8102	400ppm	putative ABC transport system ATP-binding_1	-0.079351761	-0.832527795	0.604544258
Synechococcus_WH8102	400ppm	iron complex outermembrane receptor protein_7	0.040800604	-0.48647082	0.674867487
Synechococcus_WH8102	400ppm	putative ABC transport system ATP-binding_2	-0.252747821	-0.985552259	0.110579207
Synechococcus_WH8102	400ppm	carboxylate/amino acid/amine transporter	0.312000635	1.232154194	0.073421784
Synechococcus_WH8102	400ppm	fucose permease_3	0.015142719	-0.865963419	0.889047346
Synechococcus_WH8102	400ppm	fucose permease_4	0.876103416	1.159642511	0.009989099
Synechococcus_WH8102	400ppm	putative ABC transport system permease protein_2	0.332017428	0.134933942	0.004150028
Synechococcus_WH8102	400ppm	iron complex transport system permease protein	-0.063186384	0.254490755	0.489988812
Synechococcus_WH8102	400ppm	iron complex outermembrane receptor protein_8	0.043706626	-0.248806019	0.665824457
Synechococcus_WH8102	400ppm	outer membrane transport energization protein_2	-0.035229566	3.253009201	0.892151417
Synechococcus_WH8102	400ppm	choline/glycine/proline betaine transport_1	-0.205058878	-0.975753959	0.113533654
Synechococcus_WH8102	400ppm	putative thiamine transport system permease	-1.273922662	-1.190195861	0.000102275
Synechococcus_WH8102	400ppm	phosphate ABC transporter substrate-binding	0.044701163	0.165813134	0.613951688
Synechococcus_WH8102	400ppm	cationic peptide transport system ATP-binding	0.460632369	1.612267662	0.000138047
Synechococcus_WH8102	400ppm	iron complex outermembrane receptor protein_9	-0.075770332	0.171992362	0.697148655
Synechococcus_WH8102	400ppm	outer membrane transport energization protein_3	-0.400232177	3.21965914	0.144830099
Synechococcus_WH8102	400ppm	putative ABC transport system ATP-binding_3	0.405127873	-0.155550232	0.040791946
Synechococcus_WH8102	400ppm	putative ABC transport system permease protein_3	-0.049875514	-0.041781732	0.728939825
Synechococcus_WH8102	400ppm	iron complex outermembrane receptor protein_10	-0.218180167	-2.910695465	0.322382095
Synechococcus_WH8102	400ppm	ammonium transporter	-1.145051349	2.103750133	0.00171201
Synechococcus_WH8102	400ppm	iron complex outermembrane receptor protein_11	-0.003465971	-0.590065022	0.973747229
Synechococcus_WH8102	400ppm	ABC-2 type transport system ATP-binding protein_2	-0.118917265	-0.785659782	0.396937603
Synechococcus_WH8102	400ppm	putative ABC transport system substrate-binding	-0.125477999	-0.418936167	0.15989389
Synechococcus_WH8102	400ppm	iron(III) transport system permease protein	0.166830743	0.012205706	0.101473526
Synechococcus_WH8102	400ppm	sugar phosphate permease	-0.787331847	0.17652393	0.000386096
Synechococcus_WH8102	400ppm	iron complex outermembrane receptor protein_12	0.241551633	0.76615264	0.011240757
Synechococcus_WH8102	400ppm	iron complex outermembrane receptor protein_13	0.749038724	1.918173077	0.012105058
Synechococcus_WH8102	400ppm	iron complex outermembrane receptor protein_14	-0.507816896	-0.925666475	0.001126542
Synechococcus_WH8102	400ppm	polar amino acid transport system	-0.072109256	-1.399299977	0.622465632
Synechococcus_WH8102	400ppm	long-chain fatty acid transport protein_1	0.312483333	1.230830447	0.111610054
Synechococcus_WH8102	400ppm	AGCS family alanine or glycine:cation symporter	-0.023858259	0.964059964	0.829408492
Synechococcus_WH8102	400ppm	amino acid ABC transporter substrate-binding_2	0.325963569	1.543201983	0.024051873
Synechococcus_WH8102	400ppm	phospholipid transport system transporter-binding	-0.66639767	-1.786014114	0.006074559
Synechococcus_WH8102	400ppm	iron(III) transport system ATP-binding protein	0.184233334	0.03016522	0.089475587
Synechococcus_WH8102	400ppm	iron complex outermembrane receptor protein_15	0.104469166	-0.155688901	0.302617634
Synechococcus_WH8102	400ppm	ABC-2 type transport system ATP-binding protein	-0.38725662	0.777934638	0.160104903
Synechococcus_WH8102	400ppm	long-chain fatty acid transport protein_2	-0.208003165	1.129662324	0.223610008
Synechococcus_WH8102	400ppm	outer membrane transport energization protein_4	-0.226515336	3.235619481	0.357687589
Synechococcus_WH8102	400ppm	phosphonate transport system substrate-binding	-0.019942214	1.637597607	0.903606582
Synechococcus_WH8102	400ppm	vitamin B12 transporter	-0.670978883	-1.483375665	2.64E-05
Synechococcus_WH8102	400ppm	phosphonate ABC transporter substrate-binding	0.182395676	-0.802809212	0.135485898
Synechococcus_WH8102	400ppm	ATPase subunit of ABC transporter with duplicated	0.752967806	1.959547721	0.018313295
Synechococcus_WH8102	400ppm	branched-subunit amino acid transport protein	-1.231600571	-2.769316124	0.002649919
Synechococcus_WH8102	400ppm	FHS family L-fucose permease-like MFS_2	-1.815376027	1.483909615	2.67E-06
Synechococcus_WH8102	400ppm	cation/acetate symporter	1.505200328	4.303057967	3.51E-07
Synechococcus_WH8102	400ppm	amino acid ABC transporter substrate-binding_3	0.750845289	1.823777952	4.83E-05
Synechococcus_WH8102	400ppm	iron complex outermembrane receptor protein_16	0.291237568	0.604027101	0.054127632
Synechococcus_WH8102	400ppm	PiT family inorganic phosphate transporter	0.160486822	1.573514645	0.411971106
Synechococcus_WH8102	400ppm	choline/glycine/proline betaine transport_2	0.176483013	-0.4121632	0.253449989
Synechococcus_WH8102	400ppm	iron complex outermembrane receptor protein_17	-1.197895312	1.364691172	0.000965348
Synechococcus_WH8102	400ppm	phospholipid transport system substrate-binding	-0.858426271	-2.041080486	0.00023822
Synechococcus_WH8102	400ppm	outer membrane transport energization protein_5	0.012640088	-1.225705759	0.939312243
Synechococcus_WH8102	400ppm	amino acid ABC transporter substrate-binding_4	-0.668057098	0.186244123	0.002386972
Synechococcus_WH8102	400ppm	amino acid/amide ABC transporter	-0.261076716	0.818098129	0.242058083
Synechococcus_WH8102	400ppm	iron-regulated ABC transporter ATPase subunit	-0.168711001	-0.918692211	0.455820869
Synechococcus_WH8102	400ppm	iron-regulated ABC transporter permease protein	0.056378462	-0.452036005	0.825588605
Synechococcus_WH8102	400ppm	iron complex outermembrane receptor protein_18	-0.249516581	-2.119359752	0.1920445
Synechococcus_WH8102	400ppm	iron complex outermembrane receptor protein_19	0.339722951	4.986674557	0.291522747
Synechococcus_WH8102	400ppm	iron complex outermembrane receptor protein_20	-0.333590716	-3.865224002	0.307048993
Synechococcus_WH8102	400ppm	iron complex outermembrane receptor protein_21	0.192129307	0.796769908	0.143132634
Synechococcus_WH8102	400ppm	iron-regulated ABC transporter membrane component	-0.149793787	-0.616584841	0.391151993
Synechococcus_WH8102	400ppm	fucose permease_5	-0.624650215	3.500583799	0.145286373
Synechococcus_WH8102	400ppm	iron complex outermembrane receptor protein_22	0.055545442	2.051659268	0.861228948
Synechococcus_WH8102	400ppm	lactate permease	0.473758179	4.008776916	0.024985234
General_coculture	400ppm	high-affinity iron transporter	-0.204156322	-0.204156322	0.645594798
General_coculture	400ppm	iron complex outermembrane receptor protein_1	-0.15204134	-0.15204134	0.751816918
General_coculture	400ppm	FHS family L-fucose permease-like MFS_1	-0.047253999	-0.047253999	0.936219999
General_coculture	400ppm	iron complex outermembrane receptor protein_2	-0.318731213	-0.318731213	0.292558854
General_coculture	800ppm	ABC-2 type transport system ATP-binding protein_1	0.854015611	0.854015611	0.031536007
General_coculture	800ppm	ABC-2 type transport system permease protein_1	-0.076823026	-0.076823026	0.770391722
General_coculture	800ppm	iron complex outermembrane receptor protein_3	0.936272141	0.936272141	0.009211937
General_coculture	800ppm	phosphate ABC transporter ATP-binding protein	0.017763449	0.017763449	0.961578247
General_coculture	800ppm	ABC-2 type transport system permease protein_2	-0.08191204	-0.08191204	0.792660275
General_coculture	800ppm	phosphate ABC transporter membrane protein 2	-0.097000081	-0.097000081	0.754554888
General_coculture	800ppm	vitamin B12 transport system substrate-binding	0.351585344	0.351585344	0.212107863
General_coculture	800ppm	vitamin B12 transport system ATP-binding protein	0.039601053	0.039601053	0.88098118
General_coculture	800ppm	fucose permease_1	0.956205418	0.956205418	0.023249146
General_coculture	800ppm	putative ABC transport system permease protein_1	-0.088535944	-0.088535944	0.759530022
General_coculture	800ppm	iron complex outermembrane receptor protein_4	0.993998901	0.993998901	0.000285226
General_coculture	800ppm	ABC-2 type transport system permease protein_3	0.530760788	0.530760788	0.066181474
General_coculture	800ppm	putative thiamine transport system ATP-binding	0.281769406	0.281769406	0.669057748
General_coculture	800ppm	iron complex outermembrane receptor protein_5	0.501647508	0.501647508	0.206380383
General_coculture	800ppm	fucose permease_2	0.158339383	0.158339383	0.641295949
General_coculture	800ppm	amino acid ABC transporter substrate-binding	-0.318553557	-0.318553557	0.14019971
General_coculture	800ppm	iron complex outermembrane receptor protein_6	0.694821114	0.694821114	0.118463961
General_coculture	800ppm	outer membrane transport energization protein_1	0.326229718	0.326229718	0.657798828
General_coculture	800ppm	putative ABC transport system ATP-binding_1	0.075957794	0.075957794	0.849102685
General_coculture	800ppm	iron complex outermembrane receptor protein_7	0.150266468	0.150266468	0.552196708
General_coculture	800ppm	putative ABC transport system ATP-binding_2	-0.670532645	-0.670532645	0.099135085
General_coculture	800ppm	carboxylate/amino acid/amine transporter	0.575972578	0.575972578	0.222874206
General_coculture	800ppm	fucose permease_3	0.85580828	0.85580828	0.002422809
General_coculture	800ppm	fucose permease_4	0.43663104	0.43663104	0.63885251
General_coculture	800ppm	putative ABC transport system permease protein_2	0.719175295	0.719175295	0.02031482
General_coculture	800ppm	iron complex transport system permease protein	0.74936323	0.74936323	0.002169044
General_coculture	800ppm	iron complex outermembrane receptor protein_8	0.121647186	0.121647186	0.645328909
General_coculture	800ppm	outer membrane transport energization protein_2	0.19238885	0.19238885	0.783498657
General_coculture	800ppm	choline/glycine/proline betaine transport_1	0.282873792	0.282873792	0.397755217
General_coculture	800ppm	putative thiamine transport system permease	1.459105402	1.459105402	0.065504623
General_coculture	800ppm	phosphate ABC transporter substrate-binding	-0.08469934	-0.08469934	0.717986958
General_coculture	800ppm	cationic peptide transport system ATP-binding	0.269835417	0.269835417	0.41615065
General_coculture	800ppm	iron complex outermembrane receptor protein_9	-0.307705862	-0.307705862	0.548423409
General_coculture	800ppm	outer membrane transport energization protein_3	-0.035157948	-0.035157948	0.962131957
General_coculture	800ppm	putative ABC transport system ATP-binding_3	1.165748045	1.165748045	0.029108581
General_coculture	800ppm	putative ABC transport system permease protein_3	-0.906069003	-0.906069003	0.016915818
General_coculture	800ppm	iron complex outermembrane receptor protein_10	1.399176104	1.399176104	0.014123727
General_coculture	800ppm	ammonium transporter	-1.359027266	-1.359027266	0.130301599
General_coculture	800ppm	iron complex outermembrane receptor protein_11	0.482167068	0.482167068	0.081069946
General_coculture	800ppm	ABC-2 type transport system ATP-binding protein_2	1.769999974	1.769999974	1.77E-06
General_coculture	800ppm	putative ABC transport system substrate-binding	-0.151206788	-0.151206788	0.515194763
General_coculture	800ppm	iron(III) transport system permease protein	-0.216891584	-0.216891584	0.423800649
General_coculture	800ppm	sugar phosphate permease	-0.77161647	-0.77161647	0.166104718
General_coculture	800ppm	iron complex outermembrane receptor protein_12	-0.130014771	-0.130014771	0.611596363
General_coculture	800ppm	iron complex outermembrane receptor protein_13	0.590775173	0.590775173	0.469614206
General_coculture	800ppm	iron complex outermembrane receptor protein_14	0.453046419	0.453046419	0.255366062
General_coculture	800ppm	polar amino acid transport system	-0.481817639	-0.481817639	0.208436673
General_coculture	800ppm	long-chain fatty acid transport protein_1	0.032568723	0.032568723	0.951009569
General_coculture	800ppm	AGCS family alanine or glycine:cation symporter	-0.311317535	-0.311317535	0.290149758
General_coculture	800ppm	amino acid ABC transporter substrate-binding_2	0.009074882	0.009074882	0.981488404
General_coculture	800ppm	phospholipid transport system transporter-binding	1.270338546	1.270338546	0.038895933
General_coculture	800ppm	iron(III) transport system ATP-binding protein	-0.654109808	-0.654109808	0.023836742
General_coculture	800ppm	iron complex outermembrane receptor protein_15	-0.187773818	-0.187773818	0.484959449
General_coculture	800ppm	ABC-2 type transport system ATP-binding protein	-0.533568596	-0.533568596	0.453885281
General_coculture	800ppm	long-chain fatty acid transport protein_2	-0.136450306	-0.136450306	0.760583291
General_coculture	800ppm	outer membrane transport energization protein_4	0.299670636	0.299670636	0.643564457
General_coculture	800ppm	phosphonate transport system substrate-binding	-0.214066109	-0.214066109	0.62416089
General_coculture	800ppm	vitamin B12 transporter	0.319299488	0.319299488	0.427983996
General_coculture	800ppm	phosphonate ABC transporter substrate-binding	-0.542042293	-0.542042293	0.095689044
General_coculture	800ppm	ATPase subunit of ABC transporter with duplicated	1.567690166	1.567690166	0.073325525
General_coculture	800ppm	branched-subunit amino acid transport protein	2.250929214	2.250929214	0.023885471
General_coculture	800ppm	FHS family L-fucose permease-like MFS_2	-1.864777457	-1.864777457	0.03707355
General_coculture	800ppm	cation/acetate symporter	-0.467420156	-0.467420156	0.566094935
General_coculture	800ppm	amino acid ABC transporter substrate-binding_3	0.301286976	0.301286976	0.550979645
General_coculture	800ppm	iron complex outermembrane receptor protein_16	1.694021132	1.694021132	3.35E-05
General_coculture	800ppm	PiT family inorganic phosphate transporter	0.513927063	0.513927063	0.325754852
General_coculture	800ppm	choline/glycine/proline betaine transport_2	0.327875434	0.327875434	0.426870209
General_coculture	800ppm	iron complex outermembrane receptor protein_17	-1.812319266	-1.812319266	0.040237812
General_coculture	800ppm	phospholipid transport system substrate-binding	0.998964524	0.998964524	0.086267906
General_coculture	800ppm	outer membrane transport energization protein_5	-0.776844566	-0.776844566	0.077510905
General_coculture	800ppm	amino acid ABC transporter substrate-binding_4	-0.601684843	-0.601684843	0.279503957
General_coculture	800ppm	amino acid/amide ABC transporter	-1.014111368	-1.014111368	0.081450398
General_coculture	800ppm	iron-regulated ABC transporter ATPase subunit	0.513782812	0.513782812	0.38596638
General_coculture	800ppm	iron-regulated ABC transporter permease protein	0.79274611	0.79274611	0.243535161
General_coculture	800ppm	iron complex outermembrane receptor protein_18	0.766757599	0.766757599	0.123890502
General_coculture	800ppm	iron complex outermembrane receptor protein_19	-1.889923556	-1.889923556	0.030498474
General_coculture	800ppm	iron complex outermembrane receptor protein_20	1.404006189	1.404006189	0.097764543
General_coculture	800ppm	iron complex outermembrane receptor protein_21	0.435509195	0.435509195	0.214665458
General_coculture	800ppm	iron-regulated ABC transporter membrane component	0.187290937	0.187290937	0.682592659
General_coculture	800ppm	fucose permease_5	-6.390902057	-6.390902057	3.09E-08
General_coculture	800ppm	iron complex outermembrane receptor protein_22	-1.810153947	-1.810153947	0.032744493
General_coculture	800ppm	lactate permease	-0.631308848	-0.631308848	0.270953366
Prochlorococcus_MIT9312	800ppm	high-affinity iron transporter	0.037792837	-0.166363485	0.879708044
Prochlorococcus_MIT9312	800ppm	iron complex outermembrane receptor protein_1	0.198169822	0.046128482	0.466431829
Prochlorococcus_MIT9312	800ppm	FHS family L-fucose permease-like MFS_1	0.092466403	0.045212404	0.784751516
Prochlorococcus_MIT9312	800ppm	iron complex outermembrane receptor protein_2	-0.162845024	-0.481576238	0.361907401
Prochlorococcus_MIT9312	800ppm	ABC-2 type transport system ATP-binding protein_1	0.189940959	1.043956571	0.423653088
Prochlorococcus_MIT9312	800ppm	ABC-2 type transport system permease protein_1	-0.072460506	-0.149283533	0.647746363
Prochlorococcus_MIT9312	800ppm	iron complex outermembrane receptor protein_3	0.311102105	1.247374246	0.121327963
Prochlorococcus_MIT9312	800ppm	phosphate ABC transporter ATP-binding protein	-0.020645583	-0.002882134	0.919176147
Prochlorococcus_MIT9312	800ppm	ABC-2 type transport system permease protein_2	-0.144780426	-0.226692466	0.427032387
Prochlorococcus_MIT9312	800ppm	phosphate ABC transporter membrane protein 2	0.212555008	0.115554927	0.22270349
Prochlorococcus_MIT9312	800ppm	vitamin B12 transport system substrate-binding	0.189476561	0.541061905	0.242933041
Prochlorococcus_MIT9312	800ppm	vitamin B12 transport system ATP-binding protein	-0.077543987	-0.037942934	0.603098688
Prochlorococcus_MIT9312	800ppm	fucose permease_1	-0.414711258	0.54149416	0.076129604
Prochlorococcus_MIT9312	800ppm	putative ABC transport system permease protein_1	0.284962192	0.196426248	0.08247065
Prochlorococcus_MIT9312	800ppm	iron complex outermembrane receptor protein_4	-0.156958447	0.837040455	0.314696525
Prochlorococcus_MIT9312	800ppm	ABC-2 type transport system permease protein_3	-0.169599694	0.361161094	0.316106485
Prochlorococcus_MIT9312	800ppm	putative thiamine transport system ATP-binding	-1.260695231	-0.978925825	0.000462051
Prochlorococcus_MIT9312	800ppm	iron complex outermembrane receptor protein_5	-0.164717262	0.336930246	0.455445869
Prochlorococcus_MIT9312	800ppm	fucose permease_2	-0.323750887	-0.165411504	0.081211318
Prochlorococcus_MIT9312	800ppm	amino acid ABC transporter substrate-binding	0.039971795	-0.278581761	0.756032878
Prochlorococcus_MIT9312	800ppm	iron complex outermembrane receptor protein_6	-0.058831299	0.635989815	0.810317372
Prochlorococcus_MIT9312	800ppm	outer membrane transport energization protein_1	0.212976935	0.539206653	0.581815525
Prochlorococcus_MIT9312	800ppm	putative ABC transport system ATP-binding_1	0.329344826	0.40530262	0.136829743
Prochlorococcus_MIT9312	800ppm	iron complex outermembrane receptor protein_7	0.083761048	0.234027516	0.564184607
Prochlorococcus_MIT9312	800ppm	putative ABC transport system ATP-binding_2	0.385995374	-0.284537271	0.086776901
Prochlorococcus_MIT9312	800ppm	carboxylate/amino acid/amine transporter	0.027440109	0.603412687	0.916013102
Prochlorococcus_MIT9312	800ppm	fucose permease_3	-0.174659179	0.6811491	0.27281212
Prochlorococcus_MIT9312	800ppm	fucose permease_4	1.000768675	1.437399715	0.049794212
Prochlorococcus_MIT9312	800ppm	putative ABC transport system permease protein_2	-0.168154668	0.551020627	0.338626383
Prochlorococcus_MIT9312	800ppm	iron complex transport system permease protein	-0.364737117	0.384626113	0.007327603
Prochlorococcus_MIT9312	800ppm	iron complex outermembrane receptor protein_8	0.008362209	0.130009394	0.955693426
Prochlorococcus_MIT9312	800ppm	outer membrane transport energization protein_2	0.37624946	0.56863831	0.30799769
Prochlorococcus_MIT9312	800ppm	choline/glycine/proline betaine transport_1	0.389453433	0.672327225	0.035563088
Prochlorococcus_MIT9312	800ppm	putative thiamine transport system permease	-0.79146467	0.667640732	0.062605484
Prochlorococcus_MIT9312	800ppm	phosphate ABC transporter substrate-binding	-0.215266403	-0.299965743	0.107250638
Prochlorococcus_MIT9312	800ppm	cationic peptide transport system ATP-binding	-0.005952007	0.26388341	0.973851259
Prochlorococcus_MIT9312	800ppm	iron complex outermembrane receptor protein_9	0.494606953	0.186901091	0.07521752
Prochlorococcus_MIT9312	800ppm	outer membrane transport energization protein_3	0.102503286	0.067345338	0.787481276
Prochlorococcus_MIT9312	800ppm	putative ABC transport system ATP-binding_3	-0.268858346	0.896889699	0.352165366
Prochlorococcus_MIT9312	800ppm	putative ABC transport system permease protein_3	0.344627924	-0.561441079	0.093817746
Prochlorococcus_MIT9312	800ppm	iron complex outermembrane receptor protein_10	-0.279245995	1.119930108	0.366453203
Prochlorococcus_MIT9312	800ppm	ammonium transporter	-2.172232596	-3.531259862	1.05E-05
Prochlorococcus_MIT9312	800ppm	iron complex outermembrane receptor protein_11	0.004622895	0.486789963	0.975944359
Prochlorococcus_MIT9312	800ppm	ABC-2 type transport system ATP-binding protein_2	-0.412293259	1.357706715	0.040618591
Prochlorococcus_MIT9312	800ppm	putative ABC transport system substrate-binding	-0.015495921	-0.166702709	0.90464022
Prochlorococcus_MIT9312	800ppm	iron(III) transport system permease protein	-0.077101764	-0.293993347	0.604580859
Prochlorococcus_MIT9312	800ppm	sugar phosphate permease	-0.249794252	-1.021410722	0.401422922
Prochlorococcus_MIT9312	800ppm	iron complex outermembrane receptor protein_12	0.121333537	-0.008681233	0.388039595
Prochlorococcus_MIT9312	800ppm	iron complex outermembrane receptor protein_13	2.179284548	2.770059721	1.39E-06
Prochlorococcus_MIT9312	800ppm	iron complex outermembrane receptor protein_14	-0.013802871	0.439243548	0.948902221
Prochlorococcus_MIT9312	800ppm	polar amino acid transport system	0.107751182	-0.374066456	0.605409235
Prochlorococcus_MIT9312	800ppm	long-chain fatty acid transport protein_1	-0.368245767	-0.335677044	0.195911618
Prochlorococcus_MIT9312	800ppm	AGCS family alanine or glycine:cation symporter	-0.08607831	-0.397395845	0.586927434
Prochlorococcus_MIT9312	800ppm	amino acid ABC transporter substrate-binding_2	0.353796922	0.362871804	0.091560444
Prochlorococcus_MIT9312	800ppm	phospholipid transport system transporter-binding	-0.083925678	1.186412868	0.798787316
Prochlorococcus_MIT9312	800ppm	iron(III) transport system ATP-binding protein	-0.15484471	-0.808954519	0.324246026
Prochlorococcus_MIT9312	800ppm	iron complex outermembrane receptor protein_15	0.026394746	-0.161379072	0.856491259
Prochlorococcus_MIT9312	800ppm	ABC-2 type transport system ATP-binding protein	-0.13284074	-0.666409336	0.727199458
Prochlorococcus_MIT9312	800ppm	long-chain fatty acid transport protein_2	0.663354205	0.526903899	0.005785402
Prochlorococcus_MIT9312	800ppm	outer membrane transport energization protein_4	0.207414363	0.507084999	0.546592768
Prochlorococcus_MIT9312	800ppm	phosphonate transport system substrate-binding	-0.497795014	-0.711861124	0.032966695
Prochlorococcus_MIT9312	800ppm	vitamin B12 transporter	-0.097433446	0.221866042	0.652041098
Prochlorococcus_MIT9312	800ppm	phosphonate ABC transporter substrate-binding	-0.274495474	-0.816537767	0.118295446
Prochlorococcus_MIT9312	800ppm	ATPase subunit of ABC transporter with duplicated	0.643819272	2.211509437	0.169577258
Prochlorococcus_MIT9312	800ppm	branched-subunit amino acid transport protein	0.247148524	2.498077738	0.64016118
Prochlorococcus_MIT9312	800ppm	FHS family L-fucose permease-like MFS_2	-0.003494804	-1.86827226	0.994731514
Prochlorococcus_MIT9312	800ppm	cation/acetate symporter	1.706009247	1.238589092	0.000122122
Prochlorococcus_MIT9312	800ppm	amino acid ABC transporter substrate-binding_3	0.070447071	0.371734047	0.794299927
Prochlorococcus_MIT9312	800ppm	iron complex outermembrane receptor protein_16	-0.522265103	1.171756028	0.016765872
Prochlorococcus_MIT9312	800ppm	PiT family inorganic phosphate transporter	-0.016262015	0.497665047	0.95367882
Prochlorococcus_MIT9312	800ppm	choline/glycine/proline betaine transport_2	-0.316966859	0.010908574	0.152057448
Prochlorococcus_MIT9312	800ppm	iron complex outermembrane receptor protein_17	0.892097664	-0.920221602	0.058903227
Prochlorococcus_MIT9312	800ppm	phospholipid transport system substrate-binding	-0.235410731	0.763553793	0.449405459
Prochlorococcus_MIT9312	800ppm	outer membrane transport energization protein_5	-0.74843748	-1.525282046	0.001565603
Prochlorococcus_MIT9312	800ppm	amino acid ABC transporter substrate-binding_4	-0.027694609	-0.629379452	0.925791488
Prochlorococcus_MIT9312	800ppm	amino acid/amide ABC transporter	-0.004653617	-1.018764985	0.988046939
Prochlorococcus_MIT9312	800ppm	iron-regulated ABC transporter ATPase subunit	-0.866313951	-0.352531139	0.006578095
Prochlorococcus_MIT9312	800ppm	iron-regulated ABC transporter permease protein	-1.011912145	-0.219166035	0.005702999
Prochlorococcus_MIT9312	800ppm	iron complex outermembrane receptor protein_18	-0.601968978	0.16478862	0.024254557
Prochlorococcus_MIT9312	800ppm	iron complex outermembrane receptor protein_19	-1.676183586	-3.566107143	0.00039769
Prochlorococcus_MIT9312	800ppm	iron complex outermembrane receptor protein_20	-0.995276607	0.408729582	0.028924946
Prochlorococcus_MIT9312	800ppm	iron complex outermembrane receptor protein_21	-0.08604205	0.349467145	0.646770084
Prochlorococcus_MIT9312	800ppm	iron-regulated ABC transporter membrane component	-0.976605378	-0.789314441	7.53E-05
Prochlorococcus_MIT9312	800ppm	fucose permease_5	0.192010648	-6.198891409	0.741269005
Prochlorococcus_MIT9312	800ppm	iron complex outermembrane receptor protein_22	-0.038381959	-1.848535906	0.932149014
Prochlorococcus_MIT9312	800ppm	lactate permease	0.404244749	-0.227064098	0.18687311
Synechococcus_9311	800ppm	high-affinity iron transporter	0.039617929	-0.164538393	0.866054105
Synechococcus_CC9311	800ppm	iron complex outermembrane receptor protein_1	-0.308583396	-0.460624736	0.241226589
Synechococcus_CC9311	800ppm	FHS family L-fucose permease-like MFS_1	-0.81968897	-0.866942969	0.008408981
Synechococcus_CC9311	800ppm	iron complex outermembrane receptor protein_2	0.006221658	-0.312509555	0.96995312
Synechococcus_CC9311	800ppm	ABC-2 type transport system ATP-binding protein_1	-0.080844445	0.773171166	0.725583465
Synechococcus_CC9311	800ppm	ABC-2 type transport system permease protein_1	0.153949847	0.077126821	0.301941776
Synechococcus_CC9311	800ppm	iron complex outermembrane receptor protein_3	-0.236600192	0.699671949	0.221723831
Synechococcus_CC9311	800ppm	phosphate ABC transporter ATP-binding protein	0.169692813	0.187456262	0.385698378
Synechococcus_CC9311	800ppm	ABC-2 type transport system permease protein_2	0.192995053	0.111083013	0.271178103
Synechococcus_CC9311	800ppm	phosphate ABC transporter membrane protein 2	0.007654734	-0.089345347	0.963033559
Synechococcus_CC9311	800ppm	vitamin B12 transport system substrate-binding	-0.118996675	0.232588669	0.414115513
Synechococcus_CC9311	800ppm	vitamin B12 transport system ATP-binding protein	0.017996902	0.057597954	0.897424871
Synechococcus_CC9311	800ppm	fucose permease_1	0.188314064	1.144519482	0.412158972
Synechococcus_CC9311	800ppm	putative ABC transport system permease protein_1	-0.047631783	-0.136167727	0.76309471
Synechococcus_CC9311	800ppm	iron complex outermembrane receptor protein_4	0.160976166	1.154975067	0.278851221
Synechococcus_CC9311	800ppm	ABC-2 type transport system permease protein_3	0.085295303	0.61605609	0.606558588
Synechococcus_CC9311	800ppm	putative thiamine transport system ATP-binding	0.226163792	0.507933198	0.522754644
Synechococcus_CC9311	800ppm	iron complex outermembrane receptor protein_5	0.285158838	0.786806346	0.185756133
Synechococcus_CC9311	800ppm	fucose permease_2	0.512654648	0.670994032	0.00477303
Synechococcus_CC9311	800ppm	amino acid ABC transporter substrate-binding	-0.127458129	-0.446011686	0.272293844
Synechococcus_CC9311	800ppm	iron complex outermembrane receptor protein_6	0.192538781	0.887359894	0.425696749
Synechococcus_CC9311	800ppm	outer membrane transport energization protein_1	0.233409088	0.559638806	0.543857786
Synechococcus_CC9311	800ppm	putative ABC transport system ATP-binding_1	-0.313343513	-0.237385719	0.151208748
Synechococcus_CC9311	800ppm	iron complex outermembrane receptor protein_7	0.040635115	0.190901583	0.773303903
Synechococcus_CC9311	800ppm	putative ABC transport system ATP-binding_2	-0.682039164	-1.352571808	0.002183889
Synechococcus_CC9311	800ppm	carboxylate/amino acid/amine transporter	-0.058016093	0.517956485	0.81700469
Synechococcus_CC9311	800ppm	fucose permease_3	0.203447293	1.059255572	0.194539874
Synechococcus_CC9311	800ppm	fucose permease_4	0.604219927	1.040850967	0.226599675
Synechococcus_CC9311	800ppm	putative ABC transport system permease protein_2	-0.1352857	0.583889595	0.420353513
Synechococcus_CC9311	800ppm	iron complex transport system permease protein	0.308292874	1.057656104	0.01796744
Synechococcus_CC9311	800ppm	iron complex outermembrane receptor protein_8	0.19034983	0.311997016	0.184308248
Synechococcus_CC9311	800ppm	outer membrane transport energization protein_2	0.156643904	0.349032754	0.669480917
Synechococcus_CC9311	800ppm	choline/glycine/proline betaine transport_1	-0.637621524	-0.354747732	0.000498536
Synechococcus_CC9311	800ppm	putative thiamine transport system permease	-0.428637296	1.030468106	0.311104528
Synechococcus_CC9311	800ppm	phosphate ABC transporter substrate-binding	0.018405879	-0.066293461	0.884268674
Synechococcus_CC9311	800ppm	cationic peptide transport system ATP-binding	-0.216977642	0.052857775	0.215879168
Synechococcus_CC9311	800ppm	iron complex outermembrane receptor protein_9	-1.092245979	-1.399951841	8.14E-05
Synechococcus_CC9311	800ppm	outer membrane transport energization protein_3	0.203469196	0.168311248	0.590959547
Synechococcus_CC9311	800ppm	putative ABC transport system ATP-binding_3	-0.210564443	0.955183602	0.462852111
Synechococcus_CC9311	800ppm	putative ABC transport system permease protein_3	-0.630092143	-1.536161146	0.00207088
Synechococcus_CC9311	800ppm	iron complex outermembrane receptor protein_10	0.171750463	1.570926567	0.579767805
Synechococcus_CC9311	800ppm	ammonium transporter	1.592647949	0.233620683	0.000996129
Synechococcus_CC9311	800ppm	iron complex outermembrane receptor protein_11	-0.02927915	0.452887919	0.845040861
Synechococcus_CC9311	800ppm	ABC-2 type transport system ATP-binding protein_2	0.533205563	2.303205537	0.007298762
Synechococcus_CC9311	800ppm	putative ABC transport system substrate-binding	-0.031625361	-0.182832149	0.801762743
Synechococcus_CC9311	800ppm	iron(III) transport system permease protein	0.24554403	0.028652447	0.092962383
Synechococcus_CC9311	800ppm	sugar phosphate permease	-0.100186957	-0.871803428	0.735932931
Synechococcus_CC9311	800ppm	iron complex outermembrane receptor protein_12	-0.049479801	-0.179494572	0.717356652
Synechococcus_CC9311	800ppm	iron complex outermembrane receptor protein_13	-1.336839323	-0.746064149	0.002480033
Synechococcus_CC9311	800ppm	iron complex outermembrane receptor protein_14	-0.354291481	0.098754938	0.097497664
Synechococcus_CC9311	800ppm	polar amino acid transport system	-0.018608868	-0.500426507	0.928435731
Synechococcus_CC9311	800ppm	long-chain fatty acid transport protein_1	0.646642577	0.6792113	0.022422239
Synechococcus_CC9311	800ppm	AGCS family alanine or glycine:cation symporter	0.146942384	-0.164375151	0.347801274
Synechococcus_CC9311	800ppm	amino acid ABC transporter substrate-binding_2	-0.171296499	-0.162221617	0.409674194
Synechococcus_CC9311	800ppm	phospholipid transport system transporter-binding	-0.132756423	1.137582122	0.686363804
Synechococcus_CC9311	800ppm	iron(III) transport system ATP-binding protein	0.226055436	-0.428054373	0.145905284
Synechococcus_CC9311	800ppm	iron complex outermembrane receptor protein_15	0.145104089	-0.042669729	0.315407664
Synechococcus_CC9311	800ppm	ABC-2 type transport system ATP-binding protein	-0.319558353	-0.853126948	0.401194159
Synechococcus_CC9311	800ppm	long-chain fatty acid transport protein_2	-0.325281289	-0.461731595	0.173139544
Synechococcus_CC9311	800ppm	outer membrane transport energization protein_4	0.182485552	0.482156188	0.595329722
Synechococcus_CC9311	800ppm	phosphonate transport system substrate-binding	0.136134189	-0.07793192	0.558623729
Synechococcus_CC9311	800ppm	vitamin B12 transporter	0.379432378	0.698731866	0.079631556
Synechococcus_CC9311	800ppm	phosphonate ABC transporter substrate-binding	0.38234249	-0.159699803	0.029270587
Synechococcus_CC9311	800ppm	ATPase subunit of ABC transporter with duplicated	0.209022946	1.776713111	0.653875184
Synechococcus_CC9311	800ppm	branched-subunit amino acid transport protein	-0.55002877	1.700900444	0.2993233
Synechococcus_CC9311	800ppm	FHS family L-fucose permease-like MFS_2	-0.218662447	-2.083439904	0.64480905
Synechococcus_CC9311	800ppm	cation/acetate symporter	-0.670349786	-1.137769942	0.124252621
Synechococcus_CC9311	800ppm	amino acid ABC transporter substrate-binding_3	0.098306685	0.399593661	0.715627746
Synechococcus_CC9311	800ppm	iron complex outermembrane receptor protein_16	0.664233346	2.358254478	0.002303483
Synechococcus_CC9311	800ppm	PiT family inorganic phosphate transporter	0.263961142	0.777888205	0.344468161
Synechococcus_CC9311	800ppm	choline/glycine/proline betaine transport_2	0.174211796	0.502087229	0.430568993
Synechococcus_CC9311	800ppm	iron complex outermembrane receptor protein_17	-0.699813651	-2.512132917	0.137366901
Synechococcus_CC9311	800ppm	phospholipid transport system substrate-binding	-0.011869901	0.987094622	0.969531818
Synechococcus_CC9311	800ppm	outer membrane transport energization protein_5	-0.041772149	-0.818616715	0.8592991
Synechococcus_CC9311	800ppm	amino acid ABC transporter substrate-binding_4	-0.302855651	-0.904540495	0.308426133
Synechococcus_CC9311	800ppm	amino acid/amide ABC transporter	-0.294946997	-1.309058365	0.342516336
Synechococcus_CC9311	800ppm	iron-regulated ABC transporter ATPase subunit	0.746056379	1.259839191	0.019009704
Synechococcus_CC9311	800ppm	iron-regulated ABC transporter permease protein	0.925288567	1.718034677	0.011333943
Synechococcus_CC9311	800ppm	iron complex outermembrane receptor protein_18	0.533754803	1.300512401	0.045605051
Synechococcus_CC9311	800ppm	iron complex outermembrane receptor protein_19	0.083822612	-1.806100945	0.856524985
Synechococcus_CC9311	800ppm	iron complex outermembrane receptor protein_20	0.054675935	1.458682124	0.904357256
Synechococcus_CC9311	800ppm	iron complex outermembrane receptor protein_21	0.326234662	0.761743857	0.082136129
Synechococcus_CC9311	800ppm	iron-regulated ABC transporter membrane component	0.550801953	0.73809289	0.024806743
Synechococcus_CC9311	800ppm	fucose permease_5	-0.019583219	-6.410485276	0.973128797
Synechococcus_CC9311	800ppm	iron complex outermembrane receptor protein_22	-0.5381344	-2.348288348	0.233584545
Synechococcus_CC9311	800ppm	lactate permease	-0.298834358	-0.930143206	0.328833219
Synechococcus_WH8102	800ppm	high-affinity iron transporter	-0.077410766	-0.281567088	0.741136511
Synechococcus_WH8102	800ppm	iron complex outermembrane receptor protein_1	0.110413574	-0.041627766	0.674116171
Synechococcus_WH8102	800ppm	FHS family L-fucose permease-like MFS_1	0.727222567	0.679968568	0.021202902
Synechococcus_WH8102	800ppm	iron complex outermembrane receptor protein_2	0.156623366	-0.162107847	0.337338807
Synechococcus_WH8102	800ppm	ABC-2 type transport system ATP-binding protein_1	-0.109096514	0.744919097	0.629450967
Synechococcus_WH8102	800ppm	ABC-2 type transport system permease protein_1	-0.081489341	-0.158312367	0.579866153
Synechococcus_WH8102	800ppm	iron complex outermembrane receptor protein_3	-0.074501912	0.861770229	0.702972176
Synechococcus_WH8102	800ppm	phosphate ABC transporter ATP-binding protein	-0.14904723	-0.131283781	0.445462216
Synechococcus_WH8102	800ppm	ABC-2 type transport system permease protein_2	-0.048214627	-0.130126667	0.779136303
Synechococcus_WH8102	800ppm	phosphate ABC transporter membrane protein 2	-0.220209742	-0.317209823	0.18450201
Synechococcus_WH8102	800ppm	vitamin B12 transport system substrate-binding	-0.070479887	0.281105457	0.628576904
Synechococcus_WH8102	800ppm	vitamin B12 transport system ATP-binding protein	0.059547085	0.099148138	0.66909956
Synechococcus_WH8102	800ppm	fucose permease_1	0.226397194	1.182602612	0.320109925
Synechococcus_WH8102	800ppm	putative ABC transport system permease protein_1	-0.237330408	-0.325866352	0.129137336
Synechococcus_WH8102	800ppm	iron complex outermembrane receptor protein_4	-0.004017719	0.989981182	0.978222536
Synechococcus_WH8102	800ppm	ABC-2 type transport system permease protein_3	0.084304391	0.615065179	0.60516142
Synechococcus_WH8102	800ppm	putative thiamine transport system ATP-binding	1.03453144	1.316300846	0.003659849
Synechococcus_WH8102	800ppm	iron complex outermembrane receptor protein_5	-0.120441577	0.381205931	0.575626911
Synechococcus_WH8102	800ppm	fucose permease_2	-0.188903761	-0.030564378	0.294445118
Synechococcus_WH8102	800ppm	amino acid ABC transporter substrate-binding	0.087486334	-0.231067223	0.447046571
Synechococcus_WH8102	800ppm	iron complex outermembrane receptor protein_6	-0.133707482	0.561113632	0.579560732
Synechococcus_WH8102	800ppm	outer membrane transport energization protein_1	-0.446386023	-0.120156305	0.246588562
Synechococcus_WH8102	800ppm	putative ABC transport system ATP-binding_1	-0.016001314	0.05995648	0.941309127
Synechococcus_WH8102	800ppm	iron complex outermembrane receptor protein_7	-0.124396163	0.025870304	0.371292254
Synechococcus_WH8102	800ppm	putative ABC transport system ATP-binding_2	0.29604379	-0.374488855	0.180579409
Synechococcus_WH8102	800ppm	carboxylate/amino acid/amine transporter	0.030575985	0.606548563	0.902949713
Synechococcus_WH8102	800ppm	fucose permease_3	-0.028788113	0.827020166	0.851986842
Synechococcus_WH8102	800ppm	fucose permease_4	-1.604988601	-1.168357561	0.001589168
Synechococcus_WH8102	800ppm	putative ABC transport system permease protein_2	0.303440368	1.022615663	0.068659337
Synechococcus_WH8102	800ppm	iron complex transport system permease protein	0.056444243	0.805807473	0.663679946
Synechococcus_WH8102	800ppm	iron complex outermembrane receptor protein_8	-0.198712039	-0.077064853	0.166471475
Synechococcus_WH8102	800ppm	outer membrane transport energization protein_2	-0.532893364	-0.340504514	0.14746453
Synechococcus_WH8102	800ppm	choline/glycine/proline betaine transport_1	0.248168092	0.531041884	0.17192228
Synechococcus_WH8102	800ppm	putative thiamine transport system permease	1.220101966	2.679207368	0.004291373
Synechococcus_WH8102	800ppm	phosphate ABC transporter substrate-binding	0.196860523	0.112161183	0.118785531
Synechococcus_WH8102	800ppm	cationic peptide transport system ATP-binding	0.222929649	0.492765066	0.202382113
Synechococcus_WH8102	800ppm	iron complex outermembrane receptor protein_9	0.597639025	0.289933163	0.029815751
Synechococcus_WH8102	800ppm	outer membrane transport energization protein_3	-0.305972482	-0.34113043	0.419553203
Synechococcus_WH8102	800ppm	putative ABC transport system ATP-binding_3	0.479422789	1.645170834	0.093742732
Synechococcus_WH8102	800ppm	putative ABC transport system permease protein_3	0.285464219	-0.620604784	0.160359971
Synechococcus_WH8102	800ppm	iron complex outermembrane receptor protein_10	0.107495532	1.506671636	0.72727616
Synechococcus_WH8102	800ppm	ammonium transporter	0.579584647	-0.779442619	0.224015751
Synechococcus_WH8102	800ppm	iron complex outermembrane receptor protein_11	0.024656255	0.506823323	0.868904486
Synechococcus_WH8102	800ppm	ABC-2 type transport system ATP-binding protein_2	-0.120912304	1.64908767	0.542154008
Synechococcus_WH8102	800ppm	putative ABC transport system substrate-binding	0.047121283	-0.104085505	0.707808671
Synechococcus_WH8102	800ppm	iron(III) transport system permease protein	-0.168442267	-0.385333851	0.24806627
Synechococcus_WH8102	800ppm	sugar phosphate permease	0.349981209	-0.421635261	0.23952596
Synechococcus_WH8102	800ppm	iron complex outermembrane receptor protein_12	-0.071853737	-0.201868507	0.598756986
Synechococcus_WH8102	800ppm	iron complex outermembrane receptor protein_13	-0.842445225	-0.251670052	0.054484414
Synechococcus_WH8102	800ppm	iron complex outermembrane receptor protein_14	0.368094351	0.82114077	0.085461525
Synechococcus_WH8102	800ppm	polar amino acid transport system	-0.089142314	-0.570959953	0.666489427
Synechococcus_WH8102	800ppm	long-chain fatty acid transport protein_1	-0.27839681	-0.245828087	0.324406393
Synechococcus_WH8102	800ppm	AGCS family alanine or glycine:cation symporter	-0.060864074	-0.372181609	0.69734759
Synechococcus_WH8102	800ppm	amino acid ABC transporter substrate-binding_2	-0.182500422	-0.17342554	0.379543672
Synechococcus_WH8102	800ppm	phospholipid transport system transporter-binding	0.216682101	1.487020646	0.510078866
Synechococcus_WH8102	800ppm	iron(III) transport system ATP-binding protein	-0.071210725	-0.725320534	0.646314247
Synechococcus_WH8102	800ppm	iron complex outermembrane receptor protein_15	-0.171498835	-0.359272653	0.234715577
Synechococcus_WH8102	800ppm	ABC-2 type transport system ATP-binding protein	0.452399093	-0.081169503	0.23498261
Synechococcus_WH8102	800ppm	long-chain fatty acid transport protein_2	-0.338072916	-0.474523222	0.157133888
Synechococcus_WH8102	800ppm	outer membrane transport energization protein_4	-0.389899915	-0.090229279	0.25694997
Synechococcus_WH8102	800ppm	phosphonate transport system substrate-binding	0.361660825	0.147594715	0.120271914
Synechococcus_WH8102	800ppm	vitamin B12 transporter	-0.281998932	0.037300556	0.192432408
Synechococcus_WH8102	800ppm	phosphonate ABC transporter substrate-binding	-0.107847016	-0.649889309	0.536934642
Synechococcus_WH8102	800ppm	ATPase subunit of ABC transporter with duplicated	-0.852842217	0.714847948	0.068643162
Synechococcus_WH8102	800ppm	branched-subunit amino acid transport protein	0.302880246	2.55380946	0.567272733
Synechococcus_WH8102	800ppm	FHS family L-fucose permease-like MFS_2	0.222157251	-1.642620206	0.640027633
Synechococcus_WH8102	800ppm	cation/acetate symporter	-1.035659461	-1.503079617	0.018037313
Synechococcus_WH8102	800ppm	amino acid ABC transporter substrate-binding_3	-0.168753756	0.13253322	0.53158722
Synechococcus_WH8102	800ppm	iron complex outermembrane receptor protein_16	-0.141968242	1.552052889	0.513394677
Synechococcus_WH8102	800ppm	PiT family inorganic phosphate transporter	-0.247699126	0.266227936	0.37502459
Synechococcus_WH8102	800ppm	choline/glycine/proline betaine transport_2	0.142755064	0.470630497	0.517862654
Synechococcus_WH8102	800ppm	iron complex outermembrane receptor protein_17	-0.192284012	-2.004603278	0.682233437
Synechococcus_WH8102	800ppm	phospholipid transport system substrate-binding	0.247280632	1.246245156	0.426905642
Synechococcus_WH8102	800ppm	outer membrane transport energization protein_5	0.79020963	0.013365064	0.000830651
Synechococcus_WH8102	800ppm	amino acid ABC transporter substrate-binding_4	0.33055026	-0.271134583	0.266413553
Synechococcus_WH8102	800ppm	amino acid/amide ABC transporter	0.299600614	-0.714510753	0.334978855
Synechococcus_WH8102	800ppm	iron-regulated ABC transporter ATPase subunit	0.120257571	0.634040383	0.704253616
Synechococcus_WH8102	800ppm	iron-regulated ABC transporter permease protein	0.086623578	0.879369688	0.811430856
Synechococcus_WH8102	800ppm	iron complex outermembrane receptor protein_18	0.068214175	0.834971774	0.797894418
Synechococcus_WH8102	800ppm	iron complex outermembrane receptor protein_19	1.592360974	-0.297562582	0.000746089
Synechococcus_WH8102	800ppm	iron complex outermembrane receptor protein_20	0.940600672	2.344606862	0.038785897
Synechococcus_WH8102	800ppm	iron complex outermembrane receptor protein_21	-0.240192612	0.195316584	0.20041439
Synechococcus_WH8102	800ppm	iron-regulated ABC transporter membrane component	0.425803425	0.613094362	0.082434452
Synechococcus_WH8102	800ppm	fucose permease_5	-0.172427429	-6.563329487	0.766840633
Synechococcus_WH8102	800ppm	iron complex outermembrane receptor protein_22	0.576516359	-1.233637588	0.202046664
Synechococcus_WH8102	800ppm	lactate permease	-0.105410391	-0.332474489	0.730343189
