# Supplementary material for: Community context and pCO2 impact the transcriptome of the “helper” bacterium Alteromonas in co-culture with picocyanobacteria
Source: ISME Commun. 2022 Nov 15;2:113. doi: 10.1038/s43705-022-00197-2 (PMC9723591; doi:10.1038/s43705-022-00197-2)
Supplement: Supplementary file 8 — Table S7 [file 43705_2022_197_MOESM8_ESM.csv]

partner	treatment	product	logFC	logFC_rel_axenic	Pvalue
General_coculture	400ppm	two-component system chemotaxis response_1	1.13928946	1.13928946	0.001364684
General_coculture	400ppm	two-component system chemotaxis response_2	0.73685992	0.73685992	0.000524139
General_coculture	400ppm	two-component system chemotaxis response_3	1.171763667	1.171763667	5.93E-07
General_coculture	400ppm	chemotaxis protein methyltransferase CheR_1	1.315838342	1.315838342	0.006730991
General_coculture	400ppm	CheW protein_1	2.218889834	2.218889834	8.83E-11
General_coculture	400ppm	CheW protein_2	1.819946701	1.819946701	9.47E-12
General_coculture	400ppm	CheR-type MCP methyltransferase_1	1.084376617	1.084376617	7.56E-08
General_coculture	400ppm	CheD activator of MCP protein methylation	0.977783958	0.977783958	3.60E-07
General_coculture	400ppm	chemotaxis protein methyltransferase CheR_2	1.090221007	1.090221007	1.11E-06
General_coculture	400ppm	two-component system chemotaxis response_4	1.842393134	1.842393134	1.55E-05
General_coculture	400ppm	two-component system chemotaxis response_5	0.897762954	0.897762954	2.91E-08
General_coculture	400ppm	response regulator receiver protein_1	2.280414207	2.280414207	2.59E-13
General_coculture	400ppm	hypothetical protein	-1.09908663	-1.09908663	2.10E-14
General_coculture	400ppm	purine-binding chemotaxis protein CheW_1	2.228884781	2.228884781	4.78E-08
General_coculture	400ppm	two-component system chemotaxis response_6	1.106093346	1.106093346	7.46E-08
General_coculture	400ppm	methyl-accepting chemotaxis protein_1	0.553677899	0.553677899	3.74E-06
General_coculture	400ppm	methyl-accepting chemotaxis protein_2	0.214239164	0.214239164	0.179233812
General_coculture	400ppm	methyl-accepting chemotaxis sensory transducer_1	-0.568432422	-0.568432422	1.32E-07
General_coculture	400ppm	two-component system chemotaxis sensor kinase_1	0.580562895	0.580562895	0.011136283
General_coculture	400ppm	methyl-accepting chemotaxis sensory transducer_2	1.452426914	1.452426914	1.34E-09
General_coculture	400ppm	two-component system chemotaxis sensor kinase_2	1.7321464	1.7321464	2.83E-16
General_coculture	400ppm	flagellar FliL protein_1	1.402457996	1.402457996	6.70E-15
General_coculture	400ppm	methyl-accepting chemotaxis protein_3	0.352315485	0.352315485	0.078305782
General_coculture	400ppm	flagellar motor switch protein FliM	1.084696787	1.084696787	3.51E-14
General_coculture	400ppm	CheA signal transduction histidine kinase	2.303252377	2.303252377	2.56E-14
General_coculture	400ppm	chemotaxis protein CheC	1.469861431	1.469861431	6.54E-10
General_coculture	400ppm	methyl-accepting chemotaxis sensory transducer_3	1.775852832	1.775852832	2.40E-11
General_coculture	400ppm	methyl-accepting chemotaxis protein_4	3.750546765	3.750546765	5.92E-18
General_coculture	400ppm	two-component system chemotaxis response_8	1.31105973	1.31105973	4.35E-18
General_coculture	400ppm	methyl-accepting chemotaxis sensory transducer_4	0.388858221	0.388858221	0.044241671
General_coculture	400ppm	flagellin_1	-2.411164753	-2.411164753	6.53E-18
General_coculture	400ppm	CheR-type MCP methyltransferase_2	0.951688373	0.951688373	7.12E-12
General_coculture	400ppm	methyl-accepting chemotaxis sensory transducer_5	1.443206484	1.443206484	2.42E-10
General_coculture	400ppm	methyl-accepting chemotaxis sensory transducer_6	0.4179029	0.4179029	0.003043878
General_coculture	400ppm	response regulator receiver protein_2	0.346444039	0.346444039	0.001370947
General_coculture	400ppm	chemotaxis protein MotA	-0.210977469	-0.210977469	0.053725649
General_coculture	400ppm	flagellin_2	-1.999077748	-1.999077748	1.47E-29
General_coculture	400ppm	methyl-accepting chemotaxis sensory transducer_7	0.390226147	0.390226147	0.003843121
General_coculture	400ppm	response regulator receiver protein_3	0.830762835	0.830762835	1.90E-08
General_coculture	400ppm	purine-binding chemotaxis protein CheW_2	1.355869548	1.355869548	6.51E-20
General_coculture	400ppm	flagellar FliL protein_2	0.568909493	0.568909493	0.004744288
General_coculture	400ppm	methyl-accepting chemotaxis sensory transducer_8	-0.325770409	-0.325770409	0.094169904
General_coculture	400ppm	CheW protein_3	1.050621949	1.050621949	1.36E-11
General_coculture	400ppm	methyl-accepting chemotaxis sensory transducer_9	1.075404918	1.075404918	2.96E-10
General_coculture	400ppm	chemotaxis phosphatase CheZ	1.946015977	1.946015977	6.51E-37
General_coculture	400ppm	methyl-accepting chemotaxis protein_5	1.312662334	1.312662334	1.86E-09
General_coculture	400ppm	flagella synthesis protein FlgN	-1.203016318	-1.203016318	5.80E-15
General_coculture	400ppm	RNA polymerase sigma-28 (SigD/FliA/WhiG) subunit	0.92839904	0.92839904	6.55E-12
General_coculture	400ppm	methyl-accepting chemotaxis protein_6	0.691694269	0.691694269	0.000775199
General_coculture	400ppm	methyl-accepting chemotaxis protein_7	1.305325465	1.305325465	1.20E-09
General_coculture	400ppm	methyl-accepting chemotaxis sensory transducer_10	0.69552072	0.69552072	8.41E-08
General_coculture	400ppm	FlgM family anti-sigma-28 factor	-1.250756232	-1.250756232	8.00E-17
General_coculture	400ppm	two-component system chemotaxis sensor kinase_3	1.678902324	1.678902324	3.18E-24
General_coculture	400ppm	flagellin_3	1.367907893	1.367907893	1.28E-08
General_coculture	400ppm	flagellin_4	-2.597498045	-2.597498045	8.65E-34
Prochlorococcus_MIT9312	400ppm	two-component system chemotaxis response_1	0.678022175	1.817311635	0.023197703
Prochlorococcus_MIT9312	400ppm	two-component system chemotaxis response_2	0.609284143	1.346144063	0.000898385
Prochlorococcus_MIT9312	400ppm	two-component system chemotaxis response_3	-0.592805458	0.57895821	0.006111298
Prochlorococcus_MIT9312	400ppm	chemotaxis protein methyltransferase CheR_1	0.531253301	1.847091643	0.190783609
Prochlorococcus_MIT9312	400ppm	CheW protein_1	1.634846907	3.853736741	7.58E-10
Prochlorococcus_MIT9312	400ppm	CheW protein_2	-0.620147853	1.199798848	0.008155131
Prochlorococcus_MIT9312	400ppm	CheR-type MCP methyltransferase_1	0.610615123	1.694991739	0.000316869
Prochlorococcus_MIT9312	400ppm	CheD activator of MCP protein methylation	0.31873656	1.296520519	0.053843152
Prochlorococcus_MIT9312	400ppm	chemotaxis protein methyltransferase CheR_2	-0.740254386	0.34996662	0.000358491
Prochlorococcus_MIT9312	400ppm	two-component system chemotaxis response_4	-0.176321665	1.666071469	0.624388995
Prochlorococcus_MIT9312	400ppm	two-component system chemotaxis response_5	0.081535457	0.979298411	0.565344696
Prochlorococcus_MIT9312	400ppm	response regulator receiver protein_1	0.734328843	3.01474305	0.002728866
Prochlorococcus_MIT9312	400ppm	hypothetical protein	0.55932051	-0.53976612	2.34E-05
Prochlorococcus_MIT9312	400ppm	purine-binding chemotaxis protein CheW_1	-0.135655308	2.093229473	0.687205824
Prochlorococcus_MIT9312	400ppm	two-component system chemotaxis response_6	-0.277790024	0.828303322	0.125709048
Prochlorococcus_MIT9312	400ppm	methyl-accepting chemotaxis protein_1	-0.393808531	0.159869368	0.000366474
Prochlorococcus_MIT9312	400ppm	methyl-accepting chemotaxis protein_2	0.534332058	0.748571222	0.000129095
Prochlorococcus_MIT9312	400ppm	methyl-accepting chemotaxis sensory transducer_1	0.045006649	-0.523425773	0.656868513
Prochlorococcus_MIT9312	400ppm	two-component system chemotaxis sensor kinase_1	0.052741068	0.633303963	0.793733695
Prochlorococcus_MIT9312	400ppm	methyl-accepting chemotaxis sensory transducer_2	1.189496754	2.641923668	1.11E-09
Prochlorococcus_MIT9312	400ppm	two-component system chemotaxis sensor kinase_2	-0.83628048	0.89586592	9.85E-06
Prochlorococcus_MIT9312	400ppm	flagellar FliL protein_1	0.086130482	1.488588478	0.572827767
Prochlorococcus_MIT9312	400ppm	methyl-accepting chemotaxis protein_3	-0.273650524	0.078664961	0.132030623
Prochlorococcus_MIT9312	400ppm	flagellar motor switch protein FliM	0.059846082	1.144542869	0.628849542
Prochlorococcus_MIT9312	400ppm	CheA signal transduction histidine kinase	1.091146511	3.394398888	4.01E-06
Prochlorococcus_MIT9312	400ppm	chemotaxis protein CheC	-0.024486835	1.445374596	0.903812432
Prochlorococcus_MIT9312	400ppm	methyl-accepting chemotaxis sensory transducer_3	0.373009451	2.148862283	0.087567084
Prochlorococcus_MIT9312	400ppm	methyl-accepting chemotaxis protein_4	-1.293056438	2.457490327	0.000333998
Prochlorococcus_MIT9312	400ppm	two-component system chemotaxis response_8	0.378994241	1.690053972	0.00280997
Prochlorococcus_MIT9312	400ppm	methyl-accepting chemotaxis sensory transducer_4	0.065830404	0.454688624	0.700365765
Prochlorococcus_MIT9312	400ppm	flagellin_1	2.273606063	-0.13755869	1.61E-20
Prochlorococcus_MIT9312	400ppm	CheR-type MCP methyltransferase_2	-0.006158113	0.945530259	0.959407867
Prochlorococcus_MIT9312	400ppm	methyl-accepting chemotaxis sensory transducer_5	-0.844595066	0.598611418	4.20E-05
Prochlorococcus_MIT9312	400ppm	methyl-accepting chemotaxis sensory transducer_6	-0.280457965	0.137444935	0.028203776
Prochlorococcus_MIT9312	400ppm	response regulator receiver protein_2	-0.129193803	0.217250236	0.185603282
Prochlorococcus_MIT9312	400ppm	chemotaxis protein MotA	0.551005655	0.340028187	1.14E-08
Prochlorococcus_MIT9312	400ppm	flagellin_2	1.333591723	-0.665486026	5.10E-18
Prochlorococcus_MIT9312	400ppm	methyl-accepting chemotaxis sensory transducer_7	-0.006646795	0.383579352	0.955864473
Prochlorococcus_MIT9312	400ppm	response regulator receiver protein_3	0.525036887	1.355799722	3.02E-05
Prochlorococcus_MIT9312	400ppm	purine-binding chemotaxis protein CheW_2	-0.31781141	1.038058139	0.014132233
Prochlorococcus_MIT9312	400ppm	flagellar FliL protein_2	-0.201932876	0.366976617	0.261656343
Prochlorococcus_MIT9312	400ppm	methyl-accepting chemotaxis sensory transducer_8	0.228157388	-0.097613021	0.18879156
Prochlorococcus_MIT9312	400ppm	CheW protein_3	-0.055892026	0.994729923	0.678908527
Prochlorococcus_MIT9312	400ppm	methyl-accepting chemotaxis sensory transducer_9	-0.016742623	1.058662295	0.909792958
Prochlorococcus_MIT9312	400ppm	chemotaxis phosphatase CheZ	-0.058666661	1.887349315	0.645998492
Prochlorococcus_MIT9312	400ppm	methyl-accepting chemotaxis protein_5	-0.655511641	0.657150693	0.000803665
Prochlorococcus_MIT9312	400ppm	flagella synthesis protein FlgN	0.205387972	-0.997628346	0.138949913
Prochlorococcus_MIT9312	400ppm	RNA polymerase sigma-28 (SigD/FliA/WhiG) subunit	0.021358253	0.949757292	0.855768481
Prochlorococcus_MIT9312	400ppm	methyl-accepting chemotaxis protein_6	-0.250473442	0.441220827	0.171930878
Prochlorococcus_MIT9312	400ppm	methyl-accepting chemotaxis protein_7	-0.138067737	1.167257728	0.456255618
Prochlorococcus_MIT9312	400ppm	methyl-accepting chemotaxis sensory transducer_10	-0.290671025	0.404849696	0.012263652
Prochlorococcus_MIT9312	400ppm	FlgM family anti-sigma-28 factor	0.360958108	-0.889798124	0.007090083
Prochlorococcus_MIT9312	400ppm	two-component system chemotaxis sensor kinase_3	-0.022536528	1.656365796	0.871465211
Prochlorococcus_MIT9312	400ppm	flagellin_3	-1.501678424	-0.133770531	7.31E-11
Prochlorococcus_MIT9312	400ppm	flagellin_4	2.023929285	-0.573568761	9.20E-28
Synechococcus_CC9311	400ppm	two-component system chemotaxis response_1	-0.457703683	0.681585777	0.144007426
Synechococcus_CC9311	400ppm	two-component system chemotaxis response_2	-0.283048535	0.453811385	0.129311744
Synechococcus_CC9311	400ppm	two-component system chemotaxis response_3	0.665000899	1.836764566	0.000507592
Synechococcus_CC9311	400ppm	chemotaxis protein methyltransferase CheR_1	-0.481478784	0.834359558	0.258567816
Synechococcus_CC9311	400ppm	CheW protein_1	-1.027313281	1.191576553	0.0005509
Synechococcus_CC9311	400ppm	CheW protein_2	0.870589444	2.690536145	3.38E-05
Synechococcus_CC9311	400ppm	CheR-type MCP methyltransferase_1	-0.516992531	0.567384085	0.003596318
Synechococcus_CC9311	400ppm	CheD activator of MCP protein methylation	-0.121412136	0.856371823	0.464132404
Synechococcus_CC9311	400ppm	chemotaxis protein methyltransferase CheR_2	0.75063953	1.840860537	4.59E-05
Synechococcus_CC9311	400ppm	two-component system chemotaxis response_4	0.307553908	2.149947042	0.377342971
Synechococcus_CC9311	400ppm	two-component system chemotaxis response_5	0.001667728	0.899430682	0.990442352
Synechococcus_CC9311	400ppm	response regulator receiver protein_1	-0.300007627	1.980406581	0.242527756
Synechococcus_CC9311	400ppm	hypothetical protein	-0.681755908	-1.780842538	8.78E-07
Synechococcus_CC9311	400ppm	purine-binding chemotaxis protein CheW_1	0.476119889	2.70500467	0.142789495
Synechococcus_CC9311	400ppm	two-component system chemotaxis response_6	0.32321093	1.429304276	0.062139518
Synechococcus_CC9311	400ppm	methyl-accepting chemotaxis protein_1	0.340313172	0.893991071	0.000931158
Synechococcus_CC9311	400ppm	methyl-accepting chemotaxis protein_2	-0.475633153	-0.261393989	0.001131666
Synechococcus_CC9311	400ppm	methyl-accepting chemotaxis sensory transducer_1	-0.211977249	-0.780409671	0.032855692
Synechococcus_CC9311	400ppm	two-component system chemotaxis sensor kinase_1	-0.006809535	0.57375336	0.972961167
Synechococcus_CC9311	400ppm	methyl-accepting chemotaxis sensory transducer_2	-0.983620164	0.46880675	6.24E-06
Synechococcus_CC9311	400ppm	two-component system chemotaxis sensor kinase_2	0.760512401	2.492658801	8.40E-06
Synechococcus_CC9311	400ppm	flagellar FliL protein_1	0.079410518	1.481868514	0.600166836
Synechococcus_CC9311	400ppm	methyl-accepting chemotaxis protein_3	-0.378726772	-0.026411287	0.036879776
Synechococcus_CC9311	400ppm	flagellar motor switch protein FliM	0.262857491	1.347554278	0.029755498
Synechococcus_CC9311	400ppm	CheA signal transduction histidine kinase	-0.484137604	1.819114772	0.056262847
Synechococcus_CC9311	400ppm	chemotaxis protein CheC	-0.05912812	1.410733311	0.769905268
Synechococcus_CC9311	400ppm	methyl-accepting chemotaxis sensory transducer_3	-0.270683501	1.505169331	0.230484428
Synechococcus_CC9311	400ppm	methyl-accepting chemotaxis protein_4	1.245124381	4.995671146	7.08E-05
Synechococcus_CC9311	400ppm	two-component system chemotaxis response_8	0.02499024	1.33604997	0.84574383
Synechococcus_CC9311	400ppm	methyl-accepting chemotaxis sensory transducer_4	0.060093898	0.448952118	0.724307559
Synechococcus_CC9311	400ppm	flagellin_1	-1.575017198	-3.986181951	2.85E-08
Synechococcus_CC9311	400ppm	CheR-type MCP methyltransferase_2	-0.009248299	0.942440074	0.938649527
Synechococcus_CC9311	400ppm	methyl-accepting chemotaxis sensory transducer_5	0.769592103	2.212798587	3.93E-05
Synechococcus_CC9311	400ppm	methyl-accepting chemotaxis sensory transducer_6	-0.055652994	0.362249906	0.656144168
Synechococcus_CC9311	400ppm	response regulator receiver protein_2	0.133035519	0.479479557	0.161483983
Synechococcus_CC9311	400ppm	chemotaxis protein MotA	-0.335825301	-0.546802769	0.00082972
Synechococcus_CC9311	400ppm	flagellin_2	-1.137276197	-3.136353945	6.83E-11
Synechococcus_CC9311	400ppm	methyl-accepting chemotaxis sensory transducer_7	0.121560309	0.511786456	0.305211385
Synechococcus_CC9311	400ppm	response regulator receiver protein_3	0.099315174	0.930078009	0.437361155
Synechococcus_CC9311	400ppm	purine-binding chemotaxis protein CheW_2	0.258270319	1.614139867	0.038173852
Synechococcus_CC9311	400ppm	flagellar FliL protein_2	0.204941144	0.773850637	0.24223724
Synechococcus_CC9311	400ppm	methyl-accepting chemotaxis sensory transducer_8	-0.369101633	-0.694872042	0.039724412
Synechococcus_CC9311	400ppm	CheW protein_3	0.23842525	1.2890472	0.071657133
Synechococcus_CC9311	400ppm	methyl-accepting chemotaxis sensory transducer_9	0.289555506	1.364960424	0.045877637
Synechococcus_CC9311	400ppm	chemotaxis phosphatase CheZ	0.063223338	2.009239315	0.617130299
Synechococcus_CC9311	400ppm	methyl-accepting chemotaxis protein_5	0.958214622	2.270876956	1.01E-07
Synechococcus_CC9311	400ppm	flagella synthesis protein FlgN	-0.325845452	-1.528861771	0.02251933
Synechococcus_CC9311	400ppm	RNA polymerase sigma-28 (SigD/FliA/WhiG) subunit	0.122507658	1.050906698	0.292978731
Synechococcus_CC9311	400ppm	methyl-accepting chemotaxis protein_6	0.081064874	0.772759143	0.65149114
Synechococcus_CC9311	400ppm	methyl-accepting chemotaxis protein_7	0.248569815	1.55389528	0.170044588
Synechococcus_CC9311	400ppm	methyl-accepting chemotaxis sensory transducer_10	0.296728177	0.992248897	0.00802073
Synechococcus_CC9311	400ppm	FlgM family anti-sigma-28 factor	-0.280615924	-1.531372156	0.043028619
Synechococcus_CC9311	400ppm	two-component system chemotaxis sensor kinase_3	0.219903117	1.898805441	0.109300365
Synechococcus_CC9311	400ppm	flagellin_3	1.452466821	2.820374714	1.78E-13
Synechococcus_CC9311	400ppm	flagellin_4	-1.752363468	-4.349861514	1.40E-15
Synechococus_WH8102	400ppm	two-component system chemotaxis response_1	-0.220318492	0.918970967	0.473728707
Synechococus_WH8102	400ppm	two-component system chemotaxis response_2	-0.326235608	0.410624311	0.079941867
Synechococus_WH8102	400ppm	two-component system chemotaxis response_3	-0.072195441	1.099568226	0.716157787
Synechococus_WH8102	400ppm	chemotaxis protein methyltransferase CheR_1	-0.049774517	1.266063825	0.904465662
Synechococus_WH8102	400ppm	CheW protein_1	-0.607533626	1.611356208	0.034306594
Synechococus_WH8102	400ppm	CheW protein_2	-0.250441591	1.56950511	0.257607184
Synechococus_WH8102	400ppm	CheR-type MCP methyltransferase_1	-0.093622591	0.990754025	0.585840446
Synechococus_WH8102	400ppm	CheD activator of MCP protein methylation	-0.197324425	0.780459534	0.235029384
Synechococus_WH8102	400ppm	chemotaxis protein methyltransferase CheR_2	-0.010385144	1.079835862	0.957204504
Synechococus_WH8102	400ppm	two-component system chemotaxis response_4	-0.131232243	1.711160891	0.712919923
Synechococus_WH8102	400ppm	two-component system chemotaxis response_5	-0.083203185	0.814559768	0.550623078
Synechococus_WH8102	400ppm	response regulator receiver protein_1	-0.434321216	1.846092991	0.093386483
Synechococus_WH8102	400ppm	hypothetical protein	0.122435398	-0.976651232	0.348740757
Synechococus_WH8102	400ppm	purine-binding chemotaxis protein CheW_1	-0.340464581	1.888420199	0.316109117
Synechococus_WH8102	400ppm	two-component system chemotaxis response_6	-0.045420906	1.06067244	0.79699552
Synechococus_WH8102	400ppm	methyl-accepting chemotaxis protein_1	0.053495359	0.607173257	0.607214639
Synechococus_WH8102	400ppm	methyl-accepting chemotaxis protein_2	-0.058698905	0.155540259	0.679054772
Synechococus_WH8102	400ppm	methyl-accepting chemotaxis sensory transducer_1	0.166970601	-0.401461821	0.084417843
Synechococus_WH8102	400ppm	two-component system chemotaxis sensor kinase_1	-0.045931532	0.534631363	0.819411844
Synechococus_WH8102	400ppm	methyl-accepting chemotaxis sensory transducer_2	-0.20587659	1.246550324	0.315723795
Synechococus_WH8102	400ppm	two-component system chemotaxis sensor kinase_2	0.075768079	1.807914479	0.66583337
Synechococus_WH8102	400ppm	flagellar FliL protein_1	-0.165541	1.236916996	0.280967496
Synechococus_WH8102	400ppm	methyl-accepting chemotaxis protein_3	0.652377296	1.004692782	0.000145699
Synechococus_WH8102	400ppm	flagellar motor switch protein FliM	-0.322703573	0.761993214	0.009850668
Synechococus_WH8102	400ppm	CheA signal transduction histidine kinase	-0.607008907	1.69624347	0.017670241
Synechococus_WH8102	400ppm	chemotaxis protein CheC	0.083614955	1.553476386	0.676514539
Synechococus_WH8102	400ppm	methyl-accepting chemotaxis sensory transducer_3	-0.10232595	1.673526882	0.646679507
Synechococus_WH8102	400ppm	methyl-accepting chemotaxis protein_4	0.047932058	3.798478823	0.882506491
Synechococus_WH8102	400ppm	two-component system chemotaxis response_8	-0.403984481	0.90707525	0.002206547
Synechococus_WH8102	400ppm	methyl-accepting chemotaxis sensory transducer_4	-0.125924301	0.262933919	0.464583041
Synechococus_WH8102	400ppm	flagellin_1	-0.698588865	-3.109753618	0.007971657
Synechococus_WH8102	400ppm	CheR-type MCP methyltransferase_2	0.015406412	0.967094785	0.897747013
Synechococus_WH8102	400ppm	methyl-accepting chemotaxis sensory transducer_5	0.075002962	1.518209446	0.696787221
Synechococus_WH8102	400ppm	methyl-accepting chemotaxis sensory transducer_6	0.336110959	0.75401386	0.006005142
Synechococus_WH8102	400ppm	response regulator receiver protein_2	-0.003841716	0.342602323	0.9679672
Synechococus_WH8102	400ppm	chemotaxis protein MotA	-0.215180354	-0.426157823	0.030588717
Synechococus_WH8102	400ppm	flagellin_2	-0.196315526	-2.195393274	0.225717128
Synechococus_WH8102	400ppm	methyl-accepting chemotaxis sensory transducer_7	-0.114913513	0.275312634	0.338738073
Synechococus_WH8102	400ppm	response regulator receiver protein_3	-0.624352061	0.206410774	3.23E-06
Synechococus_WH8102	400ppm	purine-binding chemotaxis protein CheW_2	0.059541091	1.415410639	0.636066744
Synechococus_WH8102	400ppm	flagellar FliL protein_2	-0.003008268	0.565901225	0.986458561
Synechococus_WH8102	400ppm	methyl-accepting chemotaxis sensory transducer_8	0.140944245	-0.184826164	0.417548246
Synechococus_WH8102	400ppm	CheW protein_3	-0.182533224	0.868088725	0.1779859
Synechococus_WH8102	400ppm	methyl-accepting chemotaxis sensory transducer_9	-0.272812883	0.802592036	0.068467536
Synechococus_WH8102	400ppm	chemotaxis phosphatase CheZ	-0.004556677	1.9414593	0.971360697
Synechococus_WH8102	400ppm	methyl-accepting chemotaxis protein_5	-0.302702981	1.009959352	0.111569768
Synechococus_WH8102	400ppm	flagella synthesis protein FlgN	0.120457481	-1.082558838	0.38583125
Synechococus_WH8102	400ppm	RNA polymerase sigma-28 (SigD/FliA/WhiG) subunit	-0.143865911	0.784533129	0.223870992
Synechococus_WH8102	400ppm	methyl-accepting chemotaxis protein_6	0.169408568	0.861102838	0.342877507
Synechococus_WH8102	400ppm	methyl-accepting chemotaxis protein_7	-0.110502078	1.194823387	0.54979784
Synechococus_WH8102	400ppm	methyl-accepting chemotaxis sensory transducer_10	-0.006057153	0.689463568	0.957515076
Synechococus_WH8102	400ppm	FlgM family anti-sigma-28 factor	-0.080342184	-1.331098416	0.557214622
Synechococus_WH8102	400ppm	two-component system chemotaxis sensor kinase_3	-0.197366589	1.481535735	0.160479876
Synechococus_WH8102	400ppm	flagellin_3	0.049211603	1.417119495	0.809812029
Synechococus_WH8102	400ppm	flagellin_4	-0.271565816	-2.869063862	0.162288458
General_coculture	800ppm	two-component system chemotaxis response_1	-0.502768537	-0.502768537	0.534045341
General_coculture	800ppm	two-component system chemotaxis response_2	-0.936898955	-0.936898955	0.055533395
General_coculture	800ppm	two-component system chemotaxis response_3	1.553752833	1.553752833	0.004264605
General_coculture	800ppm	chemotaxis protein methyltransferase CheR_1	1.356149002	1.356149002	0.221732586
General_coculture	800ppm	CheW protein_1	-1.462890756	-1.462890756	0.052551497
General_coculture	800ppm	CheW protein_2	-0.113809171	-0.113809171	0.844975632
General_coculture	800ppm	CheR-type MCP methyltransferase_1	-0.216611136	-0.216611136	0.64115855
General_coculture	800ppm	CheD activator of MCP protein methylation	-0.838322204	-0.838322204	0.057735295
General_coculture	800ppm	chemotaxis protein methyltransferase CheR_2	0.498439519	0.498439519	0.330230755
General_coculture	800ppm	two-component system chemotaxis response_4	1.530987272	1.530987272	0.107849756
General_coculture	800ppm	two-component system chemotaxis response_5	-0.581474998	-0.581474998	0.118870574
General_coculture	800ppm	response regulator receiver protein_1	-1.143539838	-1.143539838	0.092934343
General_coculture	800ppm	hypothetical protein	1.976811117	1.976811117	9.11E-09
General_coculture	800ppm	purine-binding chemotaxis protein CheW_1	1.494619742	1.494619742	0.095008455
General_coculture	800ppm	two-component system chemotaxis response_6	-1.050804938	-1.050804938	0.025287314
General_coculture	800ppm	methyl-accepting chemotaxis protein_1	-0.208097525	-0.208097525	0.454574038
General_coculture	800ppm	methyl-accepting chemotaxis protein_2	0.088341506	0.088341506	0.813486686
General_coculture	800ppm	methyl-accepting chemotaxis sensory transducer_1	0.005047841	0.005047841	0.984142966
General_coculture	800ppm	two-component system chemotaxis sensor kinase_1	-0.199175318	-0.199175318	0.707898743
General_coculture	800ppm	methyl-accepting chemotaxis sensory transducer_2	-1.074353291	-1.074353291	0.047189487
General_coculture	800ppm	two-component system chemotaxis sensor kinase_2	-0.299910283	-0.299910283	0.524824058
General_coculture	800ppm	flagellar FliL protein_1	-0.586886412	-0.586886412	0.149676567
General_coculture	800ppm	methyl-accepting chemotaxis protein_3	-0.473366172	-0.473366172	0.312260078
General_coculture	800ppm	flagellar motor switch protein FliM	-0.519266907	-0.519266907	0.112844717
General_coculture	800ppm	CheA signal transduction histidine kinase	-1.035921025	-1.035921025	0.114409466
General_coculture	800ppm	chemotaxis protein CheC	-0.552515493	-0.552515493	0.302362695
General_coculture	800ppm	methyl-accepting chemotaxis sensory transducer_3	-0.036868312	-0.036868312	0.949980716
General_coculture	800ppm	methyl-accepting chemotaxis protein_4	0.260623152	0.260623152	0.769623976
General_coculture	800ppm	two-component system chemotaxis response_8	-1.130024055	-1.130024055	0.001003384
General_coculture	800ppm	methyl-accepting chemotaxis sensory transducer_4	-1.051504514	-1.051504514	0.020226105
General_coculture	800ppm	flagellin_1	3.915376432	3.915376432	7.19E-09
General_coculture	800ppm	CheR-type MCP methyltransferase_2	-0.608032201	-0.608032201	0.056661402
General_coculture	800ppm	methyl-accepting chemotaxis sensory transducer_5	0.654541567	0.654541567	0.202794824
General_coculture	800ppm	methyl-accepting chemotaxis sensory transducer_6	0.625191052	0.625191052	0.058184542
General_coculture	800ppm	response regulator receiver protein_2	-0.354552606	-0.354552606	0.161406742
General_coculture	800ppm	chemotaxis protein MotA	-1.128425599	-1.128425599	1.36E-05
General_coculture	800ppm	flagellin_2	2.232361591	2.232361591	1.47E-07
General_coculture	800ppm	methyl-accepting chemotaxis sensory transducer_7	-0.555642137	-0.555642137	0.078627043
General_coculture	800ppm	response regulator receiver protein_3	-0.677226629	-0.677226629	0.04721731
General_coculture	800ppm	purine-binding chemotaxis protein CheW_2	-0.483247498	-0.483247498	0.15013445
General_coculture	800ppm	flagellar FliL protein_2	-0.293853902	-0.293853902	0.530939282
General_coculture	800ppm	methyl-accepting chemotaxis sensory transducer_8	-0.311975633	-0.311975633	0.500569556
General_coculture	800ppm	CheW protein_3	-0.255937706	-0.255937706	0.471665401
General_coculture	800ppm	methyl-accepting chemotaxis sensory transducer_9	-0.703871586	-0.703871586	0.071471942
General_coculture	800ppm	chemotaxis phosphatase CheZ	-1.104599648	-1.104599648	0.001097489
General_coculture	800ppm	methyl-accepting chemotaxis protein_5	0.116112671	0.116112671	0.814456421
General_coculture	800ppm	flagella synthesis protein FlgN	0.986490756	0.986490756	0.007629037
General_coculture	800ppm	RNA polymerase sigma-28 (SigD/FliA/WhiG) subunit	-1.244108098	-1.244108098	6.50E-05
General_coculture	800ppm	methyl-accepting chemotaxis protein_6	0.1705782	0.1705782	0.720768691
General_coculture	800ppm	methyl-accepting chemotaxis protein_7	-0.589833716	-0.589833716	0.225271922
General_coculture	800ppm	methyl-accepting chemotaxis sensory transducer_10	-0.494940926	-0.494940926	0.100178358
General_coculture	800ppm	FlgM family anti-sigma-28 factor	0.669047547	0.669047547	0.063153096
General_coculture	800ppm	two-component system chemotaxis sensor kinase_3	-0.957096393	-0.957096393	0.009461927
General_coculture	800ppm	flagellin_3	-0.335538515	-0.335538515	0.536530552
General_coculture	800ppm	flagellin_4	1.278541558	1.278541558	0.01152606
Prochlorococcus_MIT9312	800ppm	two-component system chemotaxis response_1	-0.183059107	-0.685827644	0.670203372
Prochlorococcus_MIT9312	800ppm	two-component system chemotaxis response_2	-0.44595283	-1.382851786	0.095231902
Prochlorococcus_MIT9312	800ppm	two-component system chemotaxis response_3	1.194393042	2.748145875	3.49E-05
Prochlorococcus_MIT9312	800ppm	chemotaxis protein methyltransferase CheR_1	0.034934958	1.391083959	0.953127455
Prochlorococcus_MIT9312	800ppm	CheW protein_1	-0.998262478	-2.461153233	0.011491965
Prochlorococcus_MIT9312	800ppm	CheW protein_2	1.123210162	1.009400991	0.000373637
Prochlorococcus_MIT9312	800ppm	CheR-type MCP methyltransferase_1	-0.114720796	-0.331331932	0.641881634
Prochlorococcus_MIT9312	800ppm	CheD activator of MCP protein methylation	0.099297667	-0.739024537	0.675767397
Prochlorococcus_MIT9312	800ppm	chemotaxis protein methyltransferase CheR_2	1.377520483	1.875960002	6.69E-07
Prochlorococcus_MIT9312	800ppm	two-component system chemotaxis response_4	0.459771519	1.990758791	0.360406363
Prochlorococcus_MIT9312	800ppm	two-component system chemotaxis response_5	0.036222764	-0.545252234	0.857263995
Prochlorococcus_MIT9312	800ppm	response regulator receiver protein_1	-0.145605805	-1.289145643	0.683465167
Prochlorococcus_MIT9312	800ppm	hypothetical protein	0.541049043	2.51786016	0.004340836
Prochlorococcus_MIT9312	800ppm	purine-binding chemotaxis protein CheW_1	0.580241547	2.074861289	0.219075242
Prochlorococcus_MIT9312	800ppm	two-component system chemotaxis response_6	0.451340413	-0.599464525	0.07351269
Prochlorococcus_MIT9312	800ppm	methyl-accepting chemotaxis protein_1	0.089284024	-0.118813501	0.564214349
Prochlorococcus_MIT9312	800ppm	methyl-accepting chemotaxis protein_2	-0.266615987	-0.178274481	0.187493215
Prochlorococcus_MIT9312	800ppm	methyl-accepting chemotaxis sensory transducer_1	0.07638882	0.081436661	0.595950494
Prochlorococcus_MIT9312	800ppm	two-component system chemotaxis sensor kinase_1	-0.014922748	-0.214098066	0.958350377
Prochlorococcus_MIT9312	800ppm	methyl-accepting chemotaxis sensory transducer_2	-0.490969053	-1.565322344	0.088476779
Prochlorococcus_MIT9312	800ppm	two-component system chemotaxis sensor kinase_2	0.857598567	0.557688284	0.000708191
Prochlorococcus_MIT9312	800ppm	flagellar FliL protein_1	0.000185531	-0.586700881	0.999337892
Prochlorococcus_MIT9312	800ppm	methyl-accepting chemotaxis protein_3	0.794117482	0.32075131	0.001752792
Prochlorococcus_MIT9312	800ppm	flagellar motor switch protein FliM	0.210912267	-0.30835464	0.229083949
Prochlorococcus_MIT9312	800ppm	CheA signal transduction histidine kinase	-0.570290757	-1.606211781	0.101963484
Prochlorococcus_MIT9312	800ppm	chemotaxis protein CheC	0.226737266	-0.325778227	0.427595965
Prochlorococcus_MIT9312	800ppm	methyl-accepting chemotaxis sensory transducer_3	0.010837211	-0.026031101	0.972520283
Prochlorococcus_MIT9312	800ppm	methyl-accepting chemotaxis protein_4	1.04419548	1.304818632	0.024936781
Prochlorococcus_MIT9312	800ppm	two-component system chemotaxis response_8	-0.045259228	-1.175283283	0.804719399
Prochlorococcus_MIT9312	800ppm	methyl-accepting chemotaxis sensory transducer_4	0.342792935	-0.708711579	0.158028312
Prochlorococcus_MIT9312	800ppm	flagellin_1	0.361834387	4.277210819	0.308198437
Prochlorococcus_MIT9312	800ppm	CheR-type MCP methyltransferase_2	-0.047395733	-0.655427934	0.781714172
Prochlorococcus_MIT9312	800ppm	methyl-accepting chemotaxis sensory transducer_5	1.425726721	2.080268288	2.97E-07
Prochlorococcus_MIT9312	800ppm	methyl-accepting chemotaxis sensory transducer_6	-0.302444356	0.322746696	0.0895947
Prochlorococcus_MIT9312	800ppm	response regulator receiver protein_2	0.006926448	-0.347626158	0.959700849
Prochlorococcus_MIT9312	800ppm	chemotaxis protein MotA	-0.228809897	-1.357235495	0.103101647
Prochlorococcus_MIT9312	800ppm	flagellin_2	-0.350682221	1.88167937	0.122695937
Prochlorococcus_MIT9312	800ppm	methyl-accepting chemotaxis sensory transducer_7	0.147548732	-0.408093405	0.385239713
Prochlorococcus_MIT9312	800ppm	response regulator receiver protein_3	-0.329536431	-1.00676306	0.071297551
Prochlorococcus_MIT9312	800ppm	purine-binding chemotaxis protein CheW_2	0.448114695	-0.035132803	0.01264173
Prochlorococcus_MIT9312	800ppm	flagellar FliL protein_2	0.03798231	-0.255871593	0.879843722
Prochlorococcus_MIT9312	800ppm	methyl-accepting chemotaxis sensory transducer_8	-0.033028962	-0.345004595	0.894234498
Prochlorococcus_MIT9312	800ppm	CheW protein_3	0.155089619	-0.100848087	0.414849383
Prochlorococcus_MIT9312	800ppm	methyl-accepting chemotaxis sensory transducer_9	-0.047373505	-0.751245091	0.820504842
Prochlorococcus_MIT9312	800ppm	chemotaxis phosphatase CheZ	-0.198152333	-1.30275198	0.271536667
Prochlorococcus_MIT9312	800ppm	methyl-accepting chemotaxis protein_5	-0.168736665	-0.052623994	0.523900312
Prochlorococcus_MIT9312	800ppm	flagella synthesis protein FlgN	0.1778515	1.164342257	0.370168399
Prochlorococcus_MIT9312	800ppm	RNA polymerase sigma-28 (SigD/FliA/WhiG) subunit	-0.036045332	-1.28015343	0.828596478
Prochlorococcus_MIT9312	800ppm	methyl-accepting chemotaxis protein_6	-0.021625177	0.148953023	0.932520218
Prochlorococcus_MIT9312	800ppm	methyl-accepting chemotaxis protein_7	-0.064260744	-0.65409446	0.804717609
Prochlorococcus_MIT9312	800ppm	methyl-accepting chemotaxis sensory transducer_10	-0.129464807	-0.624405732	0.422569417
Prochlorococcus_MIT9312	800ppm	FlgM family anti-sigma-28 factor	0.200301316	0.869348863	0.299585538
Prochlorococcus_MIT9312	800ppm	two-component system chemotaxis sensor kinase_3	-0.04016494	-0.997261333	0.838253757
Prochlorococcus_MIT9312	800ppm	flagellin_3	0.297708788	-0.037829727	0.305717148
Prochlorococcus_MIT9312	800ppm	flagellin_4	-0.620118744	0.658422814	0.022116254
Synechococcus_CC9311	800ppm	two-component system chemotaxis response_1	-0.188212588	-0.690981126	0.662177836
Synechococcus_CC9311	800ppm	two-component system chemotaxis response_2	-0.051535278	-0.988434234	0.843631785
Synechococcus_CC9311	800ppm	two-component system chemotaxis response_3	-0.865763734	0.687989099	0.001674189
Synechococcus_CC9311	800ppm	chemotaxis protein methyltransferase CheR_1	-0.446868203	0.909280799	0.445216516
Synechococcus_CC9311	800ppm	CheW protein_1	0.813212965	-0.64967779	0.039481395
Synechococcus_CC9311	800ppm	CheW protein_2	-0.834843915	-0.948653087	0.006307948
Synechococcus_CC9311	800ppm	CheR-type MCP methyltransferase_1	0.075255251	-0.141355885	0.758999304
Synechococcus_CC9311	800ppm	CheD activator of MCP protein methylation	-0.1763603	-1.014682504	0.45109039
Synechococcus_CC9311	800ppm	chemotaxis protein methyltransferase CheR_2	-0.911810201	-0.413370682	0.000643226
Synechococcus_CC9311	800ppm	two-component system chemotaxis response_4	-0.902640361	0.628346911	0.072653324
Synechococcus_CC9311	800ppm	two-component system chemotaxis response_5	-0.086704915	-0.668179913	0.660200105
Synechococcus_CC9311	800ppm	response regulator receiver protein_1	0.154621772	-0.988918066	0.664509613
Synechococcus_CC9311	800ppm	hypothetical protein	-0.177969123	1.798841995	0.349724168
Synechococcus_CC9311	800ppm	purine-binding chemotaxis protein CheW_1	-1.021719522	0.472900219	0.030792106
Synechococcus_CC9311	800ppm	two-component system chemotaxis response_6	-0.405147604	-1.455952541	0.104013191
Synechococcus_CC9311	800ppm	methyl-accepting chemotaxis protein_1	0.005111154	-0.20298637	0.972469361
Synechococcus_CC9311	800ppm	methyl-accepting chemotaxis protein_2	-0.102330974	-0.013989468	0.611030131
Synechococcus_CC9311	800ppm	methyl-accepting chemotaxis sensory transducer_1	-0.082828689	-0.077780848	0.553678505
Synechococcus_CC9311	800ppm	two-component system chemotaxis sensor kinase_1	-0.326733442	-0.52590876	0.250257394
Synechococcus_CC9311	800ppm	methyl-accepting chemotaxis sensory transducer_2	0.03888574	-1.035467551	0.892973047
Synechococcus_CC9311	800ppm	two-component system chemotaxis sensor kinase_2	-0.670006098	-0.969916381	0.007215818
Synechococcus_CC9311	800ppm	flagellar FliL protein_1	-0.059425082	-0.646311494	0.78246162
Synechococcus_CC9311	800ppm	methyl-accepting chemotaxis protein_3	-0.354201671	-0.827567843	0.159323224
Synechococcus_CC9311	800ppm	flagellar motor switch protein FliM	-0.083643842	-0.602910749	0.629166037
Synechococcus_CC9311	800ppm	CheA signal transduction histidine kinase	0.273958741	-0.761962284	0.431069905
Synechococcus_CC9311	800ppm	chemotaxis protein CheC	-0.367558403	-0.920073896	0.197439146
Synechococcus_CC9311	800ppm	methyl-accepting chemotaxis sensory transducer_3	-0.295989939	-0.332858251	0.346166053
Synechococcus_CC9311	800ppm	methyl-accepting chemotaxis protein_4	-1.050344095	-0.789720943	0.023568192
Synechococcus_CC9311	800ppm	two-component system chemotaxis response_8	0.016311502	-1.113712553	0.92865451
Synechococcus_CC9311	800ppm	methyl-accepting chemotaxis sensory transducer_4	-0.382184425	-1.433688939	0.114448037
Synechococcus_CC9311	800ppm	flagellin_1	-0.138169828	3.777206604	0.699574351
Synechococcus_CC9311	800ppm	CheR-type MCP methyltransferase_2	0.036472743	-0.571559458	0.829967913
Synechococcus_CC9311	800ppm	methyl-accepting chemotaxis sensory transducer_5	-0.765131153	-0.110589586	0.005253636
Synechococcus_CC9311	800ppm	methyl-accepting chemotaxis sensory transducer_6	0.151789199	0.776980251	0.389201002
Synechococcus_CC9311	800ppm	response regulator receiver protein_2	-0.052458006	-0.407010612	0.698447493
Synechococcus_CC9311	800ppm	chemotaxis protein MotA	0.155134711	-0.973290888	0.266507612
Synechococcus_CC9311	800ppm	flagellin_2	0.148377854	2.380739446	0.515064337
Synechococcus_CC9311	800ppm	methyl-accepting chemotaxis sensory transducer_7	-0.189874908	-0.745517046	0.261116759
Synechococcus_CC9311	800ppm	response regulator receiver protein_3	0.293616877	-0.383609752	0.106747347
Synechococcus_CC9311	800ppm	purine-binding chemotaxis protein CheW_2	-0.159036639	-0.642284137	0.373155932
Synechococcus_CC9311	800ppm	flagellar FliL protein_2	-0.024224054	-0.318077957	0.922966119
Synechococcus_CC9311	800ppm	methyl-accepting chemotaxis sensory transducer_8	0.148030917	-0.163944716	0.550676217
Synechococcus_CC9311	800ppm	CheW protein_3	-0.010094024	-0.26603173	0.957501332
Synechococcus_CC9311	800ppm	methyl-accepting chemotaxis sensory transducer_9	-0.008438534	-0.71231012	0.967661297
Synechococcus_CC9311	800ppm	chemotaxis phosphatase CheZ	0.324457909	-0.780141739	0.07092801
Synechococcus_CC9311	800ppm	methyl-accepting chemotaxis protein_5	0.287236715	0.403349386	0.276630629
Synechococcus_CC9311	800ppm	flagella synthesis protein FlgN	-0.101143435	0.885347321	0.609562201
Synechococcus_CC9311	800ppm	RNA polymerase sigma-28 (SigD/FliA/WhiG) subunit	0.048961958	-1.19514614	0.767936854
Synechococcus_CC9311	800ppm	methyl-accepting chemotaxis protein_6	0.145722843	0.316301043	0.567714036
Synechococcus_CC9311	800ppm	methyl-accepting chemotaxis protein_7	0.01641048	-0.573423236	0.94959787
Synechococcus_CC9311	800ppm	methyl-accepting chemotaxis sensory transducer_10	0.207151817	-0.287789109	0.197737668
Synechococcus_CC9311	800ppm	FlgM family anti-sigma-28 factor	-0.075219018	0.593828529	0.696491052
Synechococcus_CC9311	800ppm	two-component system chemotaxis sensor kinase_3	0.098587662	-0.858508731	0.615914541
Synechococcus_CC9311	800ppm	flagellin_3	-0.501256828	-0.836795343	0.084467116
Synechococcus_CC9311	800ppm	flagellin_4	0.253011279	1.531552837	0.350394003
Synechococus_WH8102	800ppm	two-component system chemotaxis response_1	0.371271695	-0.131496842	0.385195019
Synechococus_WH8102	800ppm	two-component system chemotaxis response_2	0.497488109	-0.439410847	0.054819807
Synechococus_WH8102	800ppm	two-component system chemotaxis response_3	-0.328629308	1.225123525	0.232309398
Synechococus_WH8102	800ppm	chemotaxis protein methyltransferase CheR_1	0.411933245	1.768082247	0.479465239
Synechococus_WH8102	800ppm	CheW protein_1	0.185049512	-1.277841243	0.637792311
Synechococus_WH8102	800ppm	CheW protein_2	-0.288366247	-0.402175418	0.345878755
Synechococus_WH8102	800ppm	CheR-type MCP methyltransferase_1	0.039465545	-0.177145591	0.870838584
Synechococus_WH8102	800ppm	CheD activator of MCP protein methylation	0.077062633	-0.76125957	0.740690132
Synechococus_WH8102	800ppm	chemotaxis protein methyltransferase CheR_2	-0.465710282	0.032729237	0.080835033
Synechococus_WH8102	800ppm	two-component system chemotaxis response_4	0.442868842	1.973856113	0.376095624
Synechococus_WH8102	800ppm	two-component system chemotaxis response_5	0.05048215	-0.530992848	0.797319542
Synechococus_WH8102	800ppm	response regulator receiver protein_1	-0.009015967	-1.152555805	0.979829982
Synechococus_WH8102	800ppm	hypothetical protein	-0.36307992	1.613731197	0.051776015
Synechococus_WH8102	800ppm	purine-binding chemotaxis protein CheW_1	0.441477975	1.936097717	0.347626608
Synechococus_WH8102	800ppm	two-component system chemotaxis response_6	-0.046192809	-1.096997747	0.852747106
Synechococus_WH8102	800ppm	methyl-accepting chemotaxis protein_1	-0.094395179	-0.302492704	0.52469922
Synechococus_WH8102	800ppm	methyl-accepting chemotaxis protein_2	0.368946961	0.457288467	0.065088342
Synechococus_WH8102	800ppm	methyl-accepting chemotaxis sensory transducer_1	0.006439869	0.01148771	0.962877159
Synechococus_WH8102	800ppm	two-component system chemotaxis sensor kinase_1	0.341656191	0.142480873	0.228594081
Synechococus_WH8102	800ppm	methyl-accepting chemotaxis sensory transducer_2	0.452083313	-0.622269979	0.115694486
Synechococus_WH8102	800ppm	two-component system chemotaxis sensor kinase_2	-0.187592469	-0.487502753	0.450687701
Synechococus_WH8102	800ppm	flagellar FliL protein_1	0.059239551	-0.527646861	0.78297603
Synechococus_WH8102	800ppm	methyl-accepting chemotaxis protein_3	-0.439915811	-0.913281982	0.079209802
Synechococus_WH8102	800ppm	flagellar motor switch protein FliM	-0.127268425	-0.646535332	0.463257045
Synechococus_WH8102	800ppm	CheA signal transduction histidine kinase	0.296332016	-0.739589009	0.394331512
Synechococus_WH8102	800ppm	chemotaxis protein CheC	0.140821137	-0.411694356	0.620765282
Synechococus_WH8102	800ppm	methyl-accepting chemotaxis sensory transducer_3	0.285152729	0.248284417	0.363595563
Synechococus_WH8102	800ppm	methyl-accepting chemotaxis protein_4	0.006148615	0.266771767	0.989544691
Synechococus_WH8102	800ppm	two-component system chemotaxis response_8	0.028947726	-1.101076329	0.873793098
Synechococus_WH8102	800ppm	methyl-accepting chemotaxis sensory transducer_4	0.03939149	-1.012113023	0.870527521
Synechococus_WH8102	800ppm	flagellin_1	-0.223664559	3.691711873	0.529897155
Synechococus_WH8102	800ppm	CheR-type MCP methyltransferase_2	0.010922989	-0.597109212	0.948677652
Synechococus_WH8102	800ppm	methyl-accepting chemotaxis sensory transducer_5	-0.660595568	-0.006054002	0.015887192
Synechococus_WH8102	800ppm	methyl-accepting chemotaxis sensory transducer_6	0.150655157	0.775846209	0.39189938
Synechococus_WH8102	800ppm	response regulator receiver protein_2	0.045531558	-0.309021048	0.73644437
Synechococus_WH8102	800ppm	chemotaxis protein MotA	0.073675186	-1.054750413	0.596898076
Synechococus_WH8102	800ppm	flagellin_2	0.202304367	2.434665959	0.372200045
Synechococus_WH8102	800ppm	methyl-accepting chemotaxis sensory transducer_7	0.042326176	-0.513315962	0.802078496
Synechococus_WH8102	800ppm	response regulator receiver protein_3	0.035919554	-0.641307076	0.843645847
Synechococus_WH8102	800ppm	purine-binding chemotaxis protein CheW_2	-0.289078057	-0.772325555	0.105595983
Synechococus_WH8102	800ppm	flagellar FliL protein_2	-0.013758255	-0.307612158	0.956198696
Synechococus_WH8102	800ppm	methyl-accepting chemotaxis sensory transducer_8	-0.115001955	-0.426977588	0.64261291
Synechococus_WH8102	800ppm	CheW protein_3	-0.144995595	-0.400933301	0.444304663
Synechococus_WH8102	800ppm	methyl-accepting chemotaxis sensory transducer_9	0.055812039	-0.648059547	0.788681609
Synechococus_WH8102	800ppm	chemotaxis phosphatase CheZ	-0.126305576	-1.230905223	0.481761883
Synechococus_WH8102	800ppm	methyl-accepting chemotaxis protein_5	-0.11850005	-0.002387379	0.653543888
Synechococus_WH8102	800ppm	flagella synthesis protein FlgN	-0.076708065	0.909782691	0.698167722
Synechococus_WH8102	800ppm	RNA polymerase sigma-28 (SigD/FliA/WhiG) subunit	-0.012916626	-1.257024724	0.937948666
Synechococus_WH8102	800ppm	methyl-accepting chemotaxis protein_6	-0.124097667	0.046480533	0.626464514
Synechococus_WH8102	800ppm	methyl-accepting chemotaxis protein_7	0.047850264	-0.541983452	0.853738975
Synechococus_WH8102	800ppm	methyl-accepting chemotaxis sensory transducer_10	-0.07768701	-0.572627936	0.629022274
Synechococus_WH8102	800ppm	FlgM family anti-sigma-28 factor	-0.125082298	0.54396525	0.516361555
Synechococus_WH8102	800ppm	two-component system chemotaxis sensor kinase_3	-0.058422722	-1.015519114	0.766264102
Synechococus_WH8102	800ppm	flagellin_3	0.20354804	-0.131990474	0.482932583
Synechococus_WH8102	800ppm	flagellin_4	0.367107465	1.645649023	0.174763585
