# Supplementary material for: Community context and pCO2 impact the transcriptome of the “helper” bacterium Alteromonas in co-culture with picocyanobacteria
Source: ISME Commun. 2022 Nov 15;2:113. doi: 10.1038/s43705-022-00197-2 (PMC9723591; doi:10.1038/s43705-022-00197-2)
Supplement: Supplementary file 9 — Table S8 [file 43705_2022_197_MOESM9_ESM.csv]

partner	treatment	product	logFC	logFC_rel_axenic	Pvalue
General_coculture	400ppm	nitrogen regulatory protein P-II family	6.017172374	6.017172374	1.31E-20
General_coculture	400ppm	phosphoglycolate phosphatase	-0.002091084	-0.002091084	0.985118293
General_coculture	400ppm	glycine/D-amino acid oxidase-like deaminating	0.988531013	0.988531013	7.18E-19
General_coculture	400ppm	glycerate dehydrogenase	0.693304643	0.693304643	7.89E-09
General_coculture	400ppm	D-lactate dehydrogenase-like protein	2.453280933	2.453280933	2.99E-23
General_coculture	400ppm	3-hydroxyisobutyrate dehydrogenase	1.349692332	1.349692332	0.000356854
General_coculture	400ppm	choline dehydrogenase	-1.105346835	-1.105346835	5.22E-05
General_coculture	400ppm	Fis family nitrogen metabolism transcriptional	2.06025747	2.06025747	1.65E-13
General_coculture	400ppm	hydroxypyruvate isomerase	3.521527397	3.521527397	7.12E-17
General_coculture	400ppm	acetate kinase	0.568199824	0.568199824	2.62E-06
General_coculture	400ppm	methylmalonate-semialdehyde dehydrogenase	1.391399455	1.391399455	0.000381319
General_coculture	400ppm	phosphotransacetylase	1.211237582	1.211237582	3.83E-16
General_coculture	400ppm	pyruvate dehydrogenase E2 component	1.034158121	1.034158121	9.93E-05
General_coculture	400ppm	propionyl-CoA synthetase	2.430859028	2.430859028	2.09E-15
General_coculture	400ppm	betaine aldehyde dehydrogenase	-1.872276492	-1.872276492	1.65E-06
General_coculture	400ppm	acyl-CoA dehydrogenase	1.240036671	1.240036671	1.62E-06
General_coculture	400ppm	acetyl-CoA C-acetyltransferase	1.357848766	1.357848766	5.60E-06
General_coculture	400ppm	pyruvate dehydrogenase E1 component	1.033471594	1.033471594	5.41E-06
General_coculture	400ppm	serine hydroxymethyltransferase	1.220103017	1.220103017	8.80E-14
General_coculture	400ppm	acetyl-coenzyme A synthetase	1.003931877	1.003931877	0.000130738
General_coculture	400ppm	glycine cleavage system H protein	0.309234575	0.309234575	0.218798474
General_coculture	400ppm	3-hydroxyacyl-CoA dehydrogenase	1.261401601	1.261401601	1.06E-05
General_coculture	400ppm	malate dehydrogenase (NAD)	1.314410809	1.314410809	4.75E-11
General_coculture	400ppm	L-glutamine synthetase	2.876536806	2.876536806	5.83E-16
General_coculture	400ppm	methylisocitrate lyase	-1.982864106	-1.982864106	4.67E-10
General_coculture	400ppm	glycine dehydrogenase	0.958012924	0.958012924	0.001274359
General_coculture	400ppm	2-methylcitrate synthase	-1.835956129	-1.835956129	6.34E-08
General_coculture	400ppm	2-methylcitrate dehydratase	-1.217323383	-1.217323383	0.00212154
General_coculture	400ppm	aminomethyltransferase	-0.371133396	-0.371133396	0.165265282
General_coculture	400ppm	malate synthase	0.668837294	0.668837294	0.139738238
General_coculture	400ppm	isocitrate lyase	0.660071102	0.660071102	0.170211321
Procholorococcus_MIT9312	400ppm	nitrogen regulatory protein P-II family	0.711765663	6.728938037	0.085423926
Procholorococcus_MIT9312	400ppm	phosphoglycolate phosphatase	-0.213357241	-0.215448326	0.044306016
Procholorococcus_MIT9312	400ppm	glycine/D-amino acid oxidase-like deaminating	-0.665081983	0.32344903	1.01E-10
Procholorococcus_MIT9312	400ppm	glycerate dehydrogenase	-0.200726941	0.492577702	0.062669896
Procholorococcus_MIT9312	400ppm	D-lactate dehydrogenase-like protein	-0.269876905	2.183404028	0.183299956
Procholorococcus_MIT9312	400ppm	3-hydroxyisobutyrate dehydrogenase	-1.050072262	0.29962007	0.002610973
Procholorococcus_MIT9312	400ppm	choline dehydrogenase	1.12246149	0.017114655	2.62E-06
Procholorococcus_MIT9312	400ppm	Fis family nitrogen metabolism transcriptional	0.315300167	2.375557637	0.164100414
Procholorococcus_MIT9312	400ppm	hydroxypyruvate isomerase	-0.082823258	3.43870414	0.798050351
Procholorococcus_MIT9312	400ppm	acetate kinase	-0.75061611	-0.182416286	3.09E-11
Procholorococcus_MIT9312	400ppm	methylmalonate-semialdehyde dehydrogenase	-1.185621699	0.205777755	0.001154126
Procholorococcus_MIT9312	400ppm	phosphotransacetylase	-0.763561675	0.447675907	1.61E-08
Procholorococcus_MIT9312	400ppm	pyruvate dehydrogenase E2 component	1.355789656	2.389947777	8.40E-10
Procholorococcus_MIT9312	400ppm	propionyl-CoA synthetase	-0.963700939	1.467158089	0.000292997
Procholorococcus_MIT9312	400ppm	betaine aldehyde dehydrogenase	1.479244624	-0.393031868	1.30E-05
Procholorococcus_MIT9312	400ppm	acyl-CoA dehydrogenase	0.615993538	1.856030209	0.004291101
Procholorococcus_MIT9312	400ppm	acetyl-CoA C-acetyltransferase	0.730376164	2.08822493	0.003150577
Procholorococcus_MIT9312	400ppm	pyruvate dehydrogenase E1 component	1.627465956	2.66093755	8.17E-18
Procholorococcus_MIT9312	400ppm	serine hydroxymethyltransferase	-0.72294661	0.497156407	1.00E-06
Procholorococcus_MIT9312	400ppm	acetyl-coenzyme A synthetase	-0.288603439	0.715328438	0.212707783
Procholorococcus_MIT9312	400ppm	glycine cleavage system H protein	-1.458881429	-1.149646854	5.21E-09
Procholorococcus_MIT9312	400ppm	3-hydroxyacyl-CoA dehydrogenase	0.50278869	1.76419029	0.035906598
Procholorococcus_MIT9312	400ppm	malate dehydrogenase (NAD)	-0.776122472	0.538288337	1.70E-05
Procholorococcus_MIT9312	400ppm	L-glutamine synthetase	0.280127789	3.156664595	0.312228373
Procholorococcus_MIT9312	400ppm	methylisocitrate lyase	0.909140015	-1.073724091	0.001024919
Procholorococcus_MIT9312	400ppm	glycine dehydrogenase	-1.483787208	-0.525774284	2.96E-07
Procholorococcus_MIT9312	400ppm	2-methylcitrate synthase	0.787347435	-1.048608694	0.007945132
Procholorococcus_MIT9312	400ppm	2-methylcitrate dehydratase	0.172330298	-1.044993086	0.628203288
Procholorococcus_MIT9312	400ppm	aminomethyltransferase	-2.033866035	-2.404999431	7.93E-13
Procholorococcus_MIT9312	400ppm	malate synthase	-0.566002769	0.102834525	0.170207021
Procholorococcus_MIT9312	400ppm	isocitrate lyase	-0.077867827	0.582203276	0.854377831
Synechococcus_CC9311	400ppm	nitrogen regulatory protein P-II family	0.529780502	6.546952876	0.202887518
Synechococcus_CC9311	400ppm	phosphoglycolate phosphatase	0.003322407	0.001231323	0.973646266
Synechococcus_CC9311	400ppm	glycine/D-amino acid oxidase-like deaminating	0.23161483	1.220145843	0.014023221
Synechococcus_CC9311	400ppm	glycerate dehydrogenase	0.377526137	1.070830781	0.000231441
Synechococcus_CC9311	400ppm	D-lactate dehydrogenase-like protein	-0.277988209	2.175292724	0.168659771
Synechococcus_CC9311	400ppm	3-hydroxyisobutyrate dehydrogenase	1.107704737	2.457397069	0.000359649
Synechococcus_CC9311	400ppm	choline dehydrogenase	-1.461989892	-2.567336728	1.38E-07
Synechococcus_CC9311	400ppm	Fis family nitrogen metabolism transcriptional	0.476486576	2.536744046	0.034029981
Synechococcus_CC9311	400ppm	hydroxypyruvate isomerase	-0.009749543	3.511777854	0.975854298
Synechococcus_CC9311	400ppm	acetate kinase	0.373742618	0.941942442	0.000337774
Synechococcus_CC9311	400ppm	methylmalonate-semialdehyde dehydrogenase	1.122869726	2.514269181	0.000471781
Synechococcus_CC9311	400ppm	phosphotransacetylase	0.336488842	1.547726424	0.007241147
Synechococcus_CC9311	400ppm	pyruvate dehydrogenase E2 component	-0.378762904	0.655395217	0.10766576
Synechococcus_CC9311	400ppm	propionyl-CoA synthetase	-0.115610277	2.315248751	0.643434597
Synechococcus_CC9311	400ppm	betaine aldehyde dehydrogenase	-2.191989651	-4.064266143	1.99E-07
Synechococcus_CC9311	400ppm	acyl-CoA dehydrogenase	0.372956688	1.612993359	0.086520549
Synechococcus_CC9311	400ppm	acetyl-CoA C-acetyltransferase	0.384997938	1.742846704	0.124023302
Synechococcus_CC9311	400ppm	pyruvate dehydrogenase E1 component	-0.63344353	0.400028064	0.002023846
Synechococcus_CC9311	400ppm	serine hydroxymethyltransferase	0.689133874	1.909236891	4.23E-07
Synechococcus_CC9311	400ppm	acetyl-coenzyme A synthetase	0.406363089	1.410294966	0.068179005
Synechococcus_CC9311	400ppm	glycine cleavage system H protein	1.230754625	1.5399892	9.63E-09
Synechococcus_CC9311	400ppm	3-hydroxyacyl-CoA dehydrogenase	0.741010468	2.002412069	0.00183318
Synechococcus_CC9311	400ppm	malate dehydrogenase (NAD)	0.604124109	1.918534918	0.000278216
Synechococcus_CC9311	400ppm	L-glutamine synthetase	0.587480808	3.464017614	0.031889605
Synechococcus_CC9311	400ppm	methylisocitrate lyase	-1.680894434	-3.66375854	2.82E-07
Synechococcus_CC9311	400ppm	glycine dehydrogenase	1.001113974	1.959126898	5.69E-05
Synechococcus_CC9311	400ppm	2-methylcitrate synthase	-1.933048919	-3.769005048	6.57E-08
Synechococcus_CC9311	400ppm	2-methylcitrate dehydratase	-1.633232561	-2.850555944	6.30E-05
Synechococcus_CC9311	400ppm	aminomethyltransferase	1.442004679	1.070871283	4.89E-10
Synechococcus_CC9311	400ppm	malate synthase	-0.621259536	0.047577759	0.133825955
Synechococcus_CC9311	400ppm	isocitrate lyase	-1.093616939	-0.433545837	0.016875416
Synechococus_WH8102	400ppm	nitrogen regulatory protein P-II family	-1.241546165	4.775626209	0.008020124
Synechococus_WH8102	400ppm	phosphoglycolate phosphatase	0.210034835	0.20794375	0.034035574
Synechococus_WH8102	400ppm	glycine/D-amino acid oxidase-like deaminating	0.433467153	1.421998166	3.28E-06
Synechococus_WH8102	400ppm	glycerate dehydrogenase	-0.176799196	0.516505447	0.093924993
Synechococus_WH8102	400ppm	D-lactate dehydrogenase-like protein	0.547865114	3.001146046	0.004592971
Synechococus_WH8102	400ppm	3-hydroxyisobutyrate dehydrogenase	-0.057632475	1.292059857	0.858794897
Synechococus_WH8102	400ppm	choline dehydrogenase	0.339528402	-0.765818433	0.163340923
Synechococus_WH8102	400ppm	Fis family nitrogen metabolism transcriptional	-0.791786743	1.268470727	0.001127039
Synechococus_WH8102	400ppm	hydroxypyruvate isomerase	0.092572801	3.614100198	0.772538455
Synechococus_WH8102	400ppm	acetate kinase	0.376873492	0.945073316	0.000297149
Synechococus_WH8102	400ppm	methylmalonate-semialdehyde dehydrogenase	0.062751973	1.454151428	0.850289676
Synechococus_WH8102	400ppm	phosphotransacetylase	0.427072833	1.638310416	0.000619169
Synechococus_WH8102	400ppm	pyruvate dehydrogenase E2 component	-0.977026752	0.057131368	7.42E-05
Synechococus_WH8102	400ppm	propionyl-CoA synthetase	1.079311215	3.510170243	6.14E-06
Synechococus_WH8102	400ppm	betaine aldehyde dehydrogenase	0.712745027	-1.159531465	0.037116411
Synechococus_WH8102	400ppm	acyl-CoA dehydrogenase	-0.988950226	0.251086445	3.30E-05
Synechococus_WH8102	400ppm	acetyl-CoA C-acetyltransferase	-1.115374103	0.242474663	5.69E-05
Synechococus_WH8102	400ppm	pyruvate dehydrogenase E1 component	-0.994022426	0.039449168	2.53E-06
Synechococus_WH8102	400ppm	serine hydroxymethyltransferase	0.033812736	1.253915753	0.809329904
Synechococus_WH8102	400ppm	acetyl-coenzyme A synthetase	-0.11775965	0.886172227	0.607041399
Synechococus_WH8102	400ppm	glycine cleavage system H protein	0.228126805	0.53736138	0.300619038
Synechococus_WH8102	400ppm	3-hydroxyacyl-CoA dehydrogenase	-1.243799157	0.017602444	3.92E-06
Synechococus_WH8102	400ppm	malate dehydrogenase (NAD)	0.171998363	1.486409173	0.309526959
Synechococus_WH8102	400ppm	L-glutamine synthetase	-0.867608597	2.008928209	0.00373009
Synechococus_WH8102	400ppm	methylisocitrate lyase	0.771754419	-1.211109688	0.005445389
Synechococus_WH8102	400ppm	glycine dehydrogenase	0.482673233	1.440686157	0.055587626
Synechococus_WH8102	400ppm	2-methylcitrate synthase	1.145701484	-0.690254645	0.000102094
Synechococus_WH8102	400ppm	2-methylcitrate dehydratase	1.460902263	0.24357888	2.35E-05
Synechococus_WH8102	400ppm	aminomethyltransferase	0.591861357	0.220727961	0.011615087
Synechococus_WH8102	400ppm	malate synthase	1.187262305	1.856099599	0.001889613
Synechococus_WH8102	400ppm	isocitrate lyase	1.171484766	1.831555868	0.003927906
General_coculture	800ppm	nitrogen regulatory protein P-II family	-0.994534503	-0.994534503	0.423042643
General_coculture	800ppm	phosphoglycolate phosphatase	-0.505481816	-0.505481816	0.054542663
General_coculture	800ppm	glycine/D-amino acid oxidase-like deaminating	0.244203802	0.244203802	0.342000291
General_coculture	800ppm	glycerate dehydrogenase	0.031768094	0.031768094	0.909339
General_coculture	800ppm	D-lactate dehydrogenase-like protein	0.063003854	0.063003854	0.906762721
General_coculture	800ppm	3-hydroxyisobutyrate dehydrogenase	-1.148082536	-1.148082536	0.180133094
General_coculture	800ppm	choline dehydrogenase	0.867408309	0.867408309	0.186391158
General_coculture	800ppm	Fis family nitrogen metabolism transcriptional	-0.535568118	-0.535568118	0.382151664
General_coculture	800ppm	hydroxypyruvate isomerase	-0.858081003	-0.858081003	0.317122627
General_coculture	800ppm	acetate kinase	-0.221731219	-0.221731219	0.430250892
General_coculture	800ppm	methylmalonate-semialdehyde dehydrogenase	-1.571675537	-1.571675537	0.076415522
General_coculture	800ppm	phosphotransacetylase	-0.541051018	-0.541051018	0.109828004
General_coculture	800ppm	pyruvate dehydrogenase E2 component	0.177687029	0.177687029	0.770284013
General_coculture	800ppm	propionyl-CoA synthetase	-0.295356122	-0.295356122	0.653468454
General_coculture	800ppm	betaine aldehyde dehydrogenase	2.531249575	2.531249575	0.007216907
General_coculture	800ppm	acyl-CoA dehydrogenase	-1.615761788	-1.615761788	0.006123114
General_coculture	800ppm	acetyl-CoA C-acetyltransferase	-1.031271249	-1.031271249	0.127509552
General_coculture	800ppm	pyruvate dehydrogenase E1 component	0.288676257	0.288676257	0.579148708
General_coculture	800ppm	serine hydroxymethyltransferase	0.120842126	0.120842126	0.745204258
General_coculture	800ppm	acetyl-coenzyme A synthetase	-0.245155795	-0.245155795	0.683702299
General_coculture	800ppm	glycine cleavage system H protein	-0.79895814	-0.79895814	0.176180832
General_coculture	800ppm	3-hydroxyacyl-CoA dehydrogenase	-1.380010139	-1.380010139	0.03416542
General_coculture	800ppm	malate dehydrogenase (NAD)	0.466299176	0.466299176	0.302664761
General_coculture	800ppm	L-glutamine synthetase	-0.444554985	-0.444554985	0.550640696
General_coculture	800ppm	methylisocitrate lyase	-0.609423497	-0.609423497	0.422130223
General_coculture	800ppm	glycine dehydrogenase	-0.811506332	-0.811506332	0.235147554
General_coculture	800ppm	2-methylcitrate synthase	-0.221089104	-0.221089104	0.785096685
General_coculture	800ppm	2-methylcitrate dehydratase	0.222962027	0.222962027	0.814556264
General_coculture	800ppm	aminomethyltransferase	-0.577473112	-0.577473112	0.365242807
General_coculture	800ppm	malate synthase	-0.529337993	-0.529337993	0.614717268
General_coculture	800ppm	isocitrate lyase	-0.351899981	-0.351899981	0.752848107
Procholorococcus_MIT9312	800ppm	nitrogen regulatory protein P-II family	-2.702353323	-3.696887826	2.63E-05
Procholorococcus_MIT9312	800ppm	phosphoglycolate phosphatase	0.134544925	-0.37093689	0.369022315
Procholorococcus_MIT9312	800ppm	glycine/D-amino acid oxidase-like deaminating	-0.078595563	0.165608239	0.581623005
Procholorococcus_MIT9312	800ppm	glycerate dehydrogenase	-0.120216494	-0.0884484	0.429807286
Procholorococcus_MIT9312	800ppm	D-lactate dehydrogenase-like protein	0.287051655	0.350055509	0.308572939
Procholorococcus_MIT9312	800ppm	3-hydroxyisobutyrate dehydrogenase	0.693822131	-0.454260405	0.131383006
Procholorococcus_MIT9312	800ppm	choline dehydrogenase	-0.801514296	0.065894013	0.023942128
Procholorococcus_MIT9312	800ppm	Fis family nitrogen metabolism transcriptional	-0.759536774	-1.295104892	0.020561351
Procholorococcus_MIT9312	800ppm	hydroxypyruvate isomerase	-0.068682919	-0.926763921	0.880280248
Procholorococcus_MIT9312	800ppm	acetate kinase	-0.085551217	-0.307282437	0.575578479
Procholorococcus_MIT9312	800ppm	methylmalonate-semialdehyde dehydrogenase	0.438170309	-1.133505228	0.355218692
Procholorococcus_MIT9312	800ppm	phosphotransacetylase	-0.116925803	-0.657976821	0.520885931
Procholorococcus_MIT9312	800ppm	pyruvate dehydrogenase E2 component	-0.885374712	-0.707687683	0.006803105
Procholorococcus_MIT9312	800ppm	propionyl-CoA synthetase	1.388605226	1.093249103	9.65E-05
Procholorococcus_MIT9312	800ppm	betaine aldehyde dehydrogenase	-0.698381928	1.832867646	0.163295575
Procholorococcus_MIT9312	800ppm	acyl-CoA dehydrogenase	-0.574954809	-2.190716597	0.06759067
Procholorococcus_MIT9312	800ppm	acetyl-CoA C-acetyltransferase	-1.009045681	-2.04031693	0.005547038
Procholorococcus_MIT9312	800ppm	pyruvate dehydrogenase E1 component	-1.111747178	-0.823070921	7.47E-05
Procholorococcus_MIT9312	800ppm	serine hydroxymethyltransferase	-0.128818017	-0.00797589	0.517519958
Procholorococcus_MIT9312	800ppm	acetyl-coenzyme A synthetase	0.658938467	0.413782673	0.041159876
Procholorococcus_MIT9312	800ppm	glycine cleavage system H protein	0.231919807	-0.567038333	0.463156936
Procholorococcus_MIT9312	800ppm	3-hydroxyacyl-CoA dehydrogenase	-0.543339852	-1.923349991	0.11841594
Procholorococcus_MIT9312	800ppm	malate dehydrogenase (NAD)	0.357442903	0.823742078	0.139730248
Procholorococcus_MIT9312	800ppm	L-glutamine synthetase	-0.947060152	-1.391615136	0.018061985
Procholorococcus_MIT9312	800ppm	methylisocitrate lyase	-1.256571705	-1.865995202	0.002215107
Procholorococcus_MIT9312	800ppm	glycine dehydrogenase	-0.122109321	-0.933615653	0.738159666
Procholorococcus_MIT9312	800ppm	2-methylcitrate synthase	-1.326023967	-1.547113071	0.002544717
Procholorococcus_MIT9312	800ppm	2-methylcitrate dehydratase	-1.153889184	-0.930927157	0.024576101
Procholorococcus_MIT9312	800ppm	aminomethyltransferase	0.630673276	0.053200165	0.065180061
Procholorococcus_MIT9312	800ppm	malate synthase	0.96182876	0.432490766	0.089123734
Procholorococcus_MIT9312	800ppm	isocitrate lyase	0.848655851	0.49675587	0.157553104
Synechococcus_CC9311	800ppm	nitrogen regulatory protein P-II family	1.537124781	0.542590279	0.012573365
Synechococcus_CC9311	800ppm	phosphoglycolate phosphatase	-0.058861124	-0.56434294	0.681392627
Synechococcus_CC9311	800ppm	glycine/D-amino acid oxidase-like deaminating	0.138719493	0.382923295	0.305395046
Synechococcus_CC9311	800ppm	glycerate dehydrogenase	0.147541938	0.179310032	0.319119358
Synechococcus_CC9311	800ppm	D-lactate dehydrogenase-like protein	-0.015890754	0.0471131	0.954885106
Synechococcus_CC9311	800ppm	3-hydroxyisobutyrate dehydrogenase	-1.589123865	-2.737206401	0.000637417
Synechococcus_CC9311	800ppm	choline dehydrogenase	1.237162153	2.104570462	0.00052395
Synechococcus_CC9311	800ppm	Fis family nitrogen metabolism transcriptional	0.674629912	0.139061794	0.038868787
Synechococcus_CC9311	800ppm	hydroxypyruvate isomerase	-0.679161203	-1.537242206	0.137356526
Synechococcus_CC9311	800ppm	acetate kinase	0.323780708	0.102049488	0.031191262
Synechococcus_CC9311	800ppm	methylmalonate-semialdehyde dehydrogenase	-0.849257745	-2.420933282	0.073682773
Synechococcus_CC9311	800ppm	phosphotransacetylase	0.49574974	-0.045301278	0.006040643
Synechococcus_CC9311	800ppm	pyruvate dehydrogenase E2 component	0.224413898	0.402100927	0.490314028
Synechococcus_CC9311	800ppm	propionyl-CoA synthetase	-0.111667836	-0.407023958	0.750202929
Synechococcus_CC9311	800ppm	betaine aldehyde dehydrogenase	1.886127593	4.417377168	0.000231983
Synechococcus_CC9311	800ppm	acyl-CoA dehydrogenase	0.105749049	-1.510012739	0.736003912
Synechococcus_CC9311	800ppm	acetyl-CoA C-acetyltransferase	0.44326939	-0.588001859	0.220094244
Synechococcus_CC9311	800ppm	pyruvate dehydrogenase E1 component	0.496282299	0.784958556	0.074896123
Synechococcus_CC9311	800ppm	serine hydroxymethyltransferase	0.241699065	0.362541191	0.22374193
Synechococcus_CC9311	800ppm	acetyl-coenzyme A synthetase	-0.360159875	-0.60531567	0.263161373
Synechococcus_CC9311	800ppm	glycine cleavage system H protein	0.145293493	-0.653664648	0.645175552
Synechococcus_CC9311	800ppm	3-hydroxyacyl-CoA dehydrogenase	0.194853313	-1.185156826	0.574688032
Synechococcus_CC9311	800ppm	malate dehydrogenase (NAD)	0.241709101	0.708008276	0.317324646
Synechococcus_CC9311	800ppm	L-glutamine synthetase	1.031562252	0.587007268	0.010092904
Synechococcus_CC9311	800ppm	methylisocitrate lyase	0.687640106	0.078216609	0.091376965
Synechococcus_CC9311	800ppm	glycine dehydrogenase	0.554762971	-0.25674336	0.129405119
Synechococcus_CC9311	800ppm	2-methylcitrate synthase	0.61985663	0.398767526	0.154125506
Synechococcus_CC9311	800ppm	2-methylcitrate dehydratase	0.338850059	0.561812086	0.505288061
Synechococcus_CC9311	800ppm	aminomethyltransferase	-0.225565416	-0.803038527	0.50817045
Synechococcus_CC9311	800ppm	malate synthase	-0.288270872	-0.817608865	0.608136572
Synechococcus_CC9311	800ppm	isocitrate lyase	-0.062893061	-0.414793042	0.916135096
Synechococus_WH8102	800ppm	nitrogen regulatory protein P-II family	1.165228541	0.170694038	0.057027749
Synechococus_WH8102	800ppm	phosphoglycolate phosphatase	-0.075683801	-0.581165617	0.594769165
Synechococus_WH8102	800ppm	glycine/D-amino acid oxidase-like deaminating	-0.06012393	0.184079872	0.655876727
Synechococus_WH8102	800ppm	glycerate dehydrogenase	-0.027325443	0.004442651	0.853965042
Synechococus_WH8102	800ppm	D-lactate dehydrogenase-like protein	-0.271160901	-0.208157048	0.333331419
Synechococus_WH8102	800ppm	3-hydroxyisobutyrate dehydrogenase	0.895301734	-0.252780802	0.051251975
Synechococus_WH8102	800ppm	choline dehydrogenase	-0.435647856	0.431760453	0.216352801
Synechococus_WH8102	800ppm	Fis family nitrogen metabolism transcriptional	0.084906863	-0.450661255	0.794447384
Synechococus_WH8102	800ppm	hydroxypyruvate isomerase	0.747844121	-0.110236881	0.101974673
Synechococus_WH8102	800ppm	acetate kinase	-0.23822949	-0.459960709	0.112729543
Synechococus_WH8102	800ppm	methylmalonate-semialdehyde dehydrogenase	0.411087436	-1.1605881	0.384609244
Synechococus_WH8102	800ppm	phosphotransacetylase	-0.378823937	-0.919874955	0.035778614
Synechococus_WH8102	800ppm	pyruvate dehydrogenase E2 component	0.660960814	0.838647843	0.042765307
Synechococus_WH8102	800ppm	propionyl-CoA synthetase	-1.27693739	-1.572293512	0.000320572
Synechococus_WH8102	800ppm	betaine aldehyde dehydrogenase	-1.187745665	1.34350391	0.018476189
Synechococus_WH8102	800ppm	acyl-CoA dehydrogenase	0.46920576	-1.146556029	0.135403542
Synechococus_WH8102	800ppm	acetyl-CoA C-acetyltransferase	0.565776291	-0.465494958	0.117946916
Synechococus_WH8102	800ppm	pyruvate dehydrogenase E1 component	0.615464879	0.904141135	0.027335088
Synechococus_WH8102	800ppm	serine hydroxymethyltransferase	-0.112881048	0.007961078	0.569811968
Synechococus_WH8102	800ppm	acetyl-coenzyme A synthetase	-0.298778593	-0.543934387	0.353129529
Synechococus_WH8102	800ppm	glycine cleavage system H protein	-0.377213299	-1.17617144	0.232322104
Synechococus_WH8102	800ppm	3-hydroxyacyl-CoA dehydrogenase	0.348486539	-1.0315236	0.315948217
Synechococus_WH8102	800ppm	malate dehydrogenase (NAD)	-0.599152003	-0.132852828	0.013395836
Synechococus_WH8102	800ppm	L-glutamine synthetase	-0.084502101	-0.529057086	0.831801513
Synechococus_WH8102	800ppm	methylisocitrate lyase	0.568931599	-0.040491898	0.161823294
Synechococus_WH8102	800ppm	glycine dehydrogenase	-0.432653651	-1.244159983	0.236531014
Synechococus_WH8102	800ppm	2-methylcitrate synthase	0.706167337	0.485078233	0.104601025
Synechococus_WH8102	800ppm	2-methylcitrate dehydratase	0.815039125	1.038001153	0.110416796
Synechococus_WH8102	800ppm	aminomethyltransferase	-0.405107861	-0.982580972	0.235098026
Synechococus_WH8102	800ppm	malate synthase	-0.673557887	-1.202895881	0.232190989
Synechococus_WH8102	800ppm	isocitrate lyase	-0.785762789	-1.13766277	0.19032534
