# Supplementary material for: Community context and pCO2 impact the transcriptome of the “helper” bacterium Alteromonas in co-culture with picocyanobacteria
Source: ISME Commun. 2022 Nov 15;2:113. doi: 10.1038/s43705-022-00197-2 (PMC9723591; doi:10.1038/s43705-022-00197-2)
Supplement: Supplementary file 10 — Table S9 [file 43705_2022_197_MOESM10_ESM.csv]

symbol	product	logFC	PValue
EZ55_03067	plasmid segregation oscillating ATPase ParF	-3.184232465	3.28E-12
EZ55_02372	hypothetical protein	-2.83762187	3.66E-06
EZ55_01782	uncharacterized protein DUF3718	-2.754231991	1.64E-07
EZ55_01776	uncharacterized protein DUF3718	-2.686031629	2.34E-06
EZ55_01810	SM-20-related protein	-2.644982238	3.92E-06
EZ55_02371	hypothetical protein	-2.566433729	3.99E-06
EZ55_02586	hypothetical protein	-2.414202531	1.01E-05
EZ55_03068	plasmid segregation centromere-binding protein	-2.40160152	5.99E-13
EZ55_01777	uncharacterized protein DUF3718	-2.387912606	7.60E-07
EZ55_02642	predicted secreted protein with PEP-CTERM sorting	-2.318945584	1.82E-08
EZ55_01769	hypothetical protein	-2.213511852	6.36E-09
EZ55_00427	type IV pilus assembly protein PilM	-2.046489529	1.44E-13
EZ55_02712	type IV pilus assembly protein PilV	-2.03896263	1.70E-10
EZ55_02978	aminomethyltransferase	-2.033866035	7.93E-13
EZ55_04284	hypothetical protein	-1.998262062	1.96E-09
EZ55_00268	restriction system protein	-1.981940689	3.59E-09
EZ55_03021	type IV pilus assembly protein PilC	-1.922366661	2.01E-12
EZ55_00904	ATPase subunit of ABC transporter with duplicated	-1.918406088	6.09E-07
EZ55_02922	fucose permease	-1.908590361	3.63E-06
EZ55_03177	hypothetical protein	-1.852818666	4.11E-10
EZ55_04283	alkane 1-monooxygenase/xylene monooxygenase	-1.828603346	6.89E-09
EZ55_01530	peptidyl-tRNA hydrolase	-1.815025997	2.12E-11
EZ55_04255	2-hydroxymuconate semialdehyde hydrolase	-1.815020429	5.38E-09
EZ55_02711	type IV pilus assembly protein PilW	-1.734699693	6.57E-10
EZ55_03221	hypothetical protein	-1.70930749	5.83E-10
EZ55_00104	hypothetical protein	-1.701965271	3.19E-08
EZ55_04250	benzoate/toluate 1, 2-dioxygenase reductase subunit	-1.700220121	8.00E-09
EZ55_02165	putative oxidoreductase	-1.665369536	0.003241749
EZ55_00532	hypothetical protein	-1.663178051	8.16E-09
EZ55_04282	benzaldehyde dehydrogenase (NAD+)	-1.663093966	6.20E-08
EZ55_01395	glutathione synthase/RimK-type ligase-like	-1.654729962	1.66E-05
EZ55_04257	acetaldehyde dehydrogenase	-1.63674229	2.43E-08
EZ55_04249	benzoate/toluate 1, 2-dioxygenase beta subunit	-1.627010498	3.95E-06
EZ55_02397	glyceraldehyde 3-phosphate dehydrogenase	-1.590990171	1.32E-10
EZ55_00709	periplasmic binding family protein	-1.566965885	1.17E-07
EZ55_04254	2-hydroxymuconate semialdehyde dehydrogenase	-1.557818695	6.72E-08
EZ55_03257	hypothetical protein	-1.556682619	3.33E-08
EZ55_00424	type IV pilus assembly protein PilP	-1.531942756	9.97E-08
EZ55_03359	ATP-dependent RNA helicase RhlE	-1.521453952	9.91E-10
EZ55_02710	type IV pilus assembly protein PilX	-1.519708107	5.36E-07
EZ55_03020	type IV pilus assembly protein PilA	-1.517541472	3.83E-07
EZ55_04258	4-hydroxy-2-oxovalerate aldolase	-1.512285793	2.84E-07
EZ55_00425	type IV pilus assembly protein PilO	-1.509926099	3.18E-08
EZ55_04256	2-oxopent-4-enoate/cis-2-oxohex-4-enoate	-1.505097134	5.05E-07
EZ55_01068	flagellin	-1.501678424	7.31E-11
EZ55_02976	glycine dehydrogenase	-1.483787208	2.96E-07
EZ55_03829	glycosyl hydrolase family 16	-1.464139427	9.63E-08
EZ55_02977	glycine cleavage system H protein	-1.458881429	5.21E-09
EZ55_00533	glycine hydroxymethyltransferase	-1.406272025	7.22E-06
EZ55_00323	hypothetical protein	-1.401812088	1.14E-08
EZ55_02513	amidophosphoribosyltransferase	-1.396479394	3.45E-09
EZ55_02164	aromatic ring-opening dioxygenase catalytic	-1.391928503	0.000118124
EZ55_04286	benzyl alcohol dehydrogenase	-1.384397463	7.52E-06
EZ55_03769	lipase chaperone LimK	-1.374627546	3.46E-06
EZ55_00394	group II intron reverse transcriptase/maturase	-1.373881045	6.28E-12
EZ55_00359	LSU ribosomal protein L3P	-1.367049688	2.31E-05
EZ55_03959	phosphoribosylaminoimidazolecarboxamide	-1.363049199	4.58E-09
EZ55_00426	type IV pilus assembly protein PilN	-1.362466466	1.19E-07
EZ55_04285	xylene monooxygenase electron transfer subunit	-1.357285655	3.77E-06
EZ55_00828	uncharacterized circularly permuted ATP-grasp	-1.347133091	8.89E-14
EZ55_03258	hypothetical protein	-1.338637709	2.97E-06
EZ55_02702	type IV fimbrial biogenesis protein FimT	-1.328026047	2.13E-11
EZ55_04248	benzoate 1, 2-dioxygenase alpha subunit	-1.327373981	5.19E-05
EZ55_04253	catechol 2, 3-dioxygenase	-1.311358813	5.93E-07
EZ55_03037	methyl-accepting chemotaxis protein	-1.293056438	0.000333998
EZ55_02068	L-serine ammonia-lyase	-1.29112358	8.68E-09
EZ55_03218	GTP-binding protein	-1.288493331	4.25E-07
EZ55_04251	1, 2-dihydroxycyclohexa-3, 5-diene-1-carboxylate dehydrogenase	-1.275578873	0.000242962
EZ55_03531	type III pantothenate kinase	-1.27065855	7.41E-05
EZ55_01035	phosphoribosylformylglycinamidine synthase	-1.264551704	2.07E-08
EZ55_00360	LSU ribosomal protein L4P	-1.257290161	4.33E-05
EZ55_00361	LSU ribosomal protein L23P	-1.242636208	2.62E-05
EZ55_04259	4-oxalocrotonate decarboxylase	-1.239614391	8.10E-06
EZ55_04260	4-oxalocrotonate tautomerase	-1.230742442	2.14E-05
EZ55_01189	cysteine synthase A	-1.227248049	1.14E-05
EZ55_03544	putative zinc- or iron-chelating protein	-1.219664092	0.000835141
EZ55_00358	SSU ribosomal protein S10P	-1.217830147	0.000326474
EZ55_02665	exodeoxyribonuclease VII small subunit	-1.215407886	4.87E-08
EZ55_02221	phosphoribosylformylglycinamidine cyclo-ligase	-1.209332738	6.56E-09
EZ55_00829	transglutaminase-like putative cysteine protease	-1.204241399	8.77E-09
EZ55_00827	uncharacterized alpha-E superfamily protein	-1.190389511	1.58E-12
EZ55_03339	methylmalonate-semialdehyde dehydrogenase	-1.185621699	0.001154126
EZ55_04023	D-xylose isomerase	-1.175899561	3.78E-06
EZ55_00363	SSU ribosomal protein S19P	-1.145896947	0.000181929
EZ55_03811	SSU ribosomal protein S6P	-1.143009083	9.45E-09
EZ55_02514	membrane protein required for colicin V production	-1.130729207	0.000118822
EZ55_02778	myo-inositol-1(or 4)-monophosphatase	-1.11938474	9.50E-07
EZ55_00179	putative lipoprotein	-1.118572524	1.35E-09
EZ55_01331	dihydroneopterin triphosphate pyrophosphatase	-1.113243021	2.28E-11
EZ55_03729	LSU ribosomal protein L11P	-1.102623689	5.95E-06
EZ55_01555	MoxR-like ATPase	-1.101402166	3.51E-12
EZ55_01345	quinolinate synthetase	-1.098830529	9.50E-12
EZ55_00362	LSU ribosomal protein L2P	-1.096024978	0.000218935
EZ55_03244	VCBS repeat-containing protein	-1.089022126	0.000514636
EZ55_04261	hypothetical protein	-1.083931977	1.30E-05
EZ55_01893	L-asparaginase	-1.074633423	3.61E-09
EZ55_03000	signal transduction histidine kinase	-1.063932128	5.79E-13
EZ55_01875	high frequency lysogenization protein	-1.058207941	1.00E-10
EZ55_03340	3-hydroxyisobutyrate dehydrogenase	-1.050072262	0.002610973
EZ55_02666	farnesyl diphosphate synthase	-1.050025436	1.45E-11
EZ55_02297	DDE family transposase	-1.049952611	3.64E-19
EZ55_03849	ketosteroid isomerase-like protein	-1.046569848	5.88E-05
EZ55_02752	inosine-5'-monophosphate dehydrogenase	-1.042131033	4.21E-06
EZ55_03727	LSU ribosomal protein L10P	-1.037568468	3.28E-06
EZ55_03508	hypothetical protein	-1.029330785	0.000540651
EZ55_03768	glutathione S-transferase	-1.028879961	5.35E-06
EZ55_03302	carboxylate/amino acid/amine transporter	-1.027112006	1.25E-07
EZ55_01727	Ig-like protein group 1	-1.018825919	2.50E-09
EZ55_01531	LSU ribosomal protein L25P	-1.013196311	2.17E-05
EZ55_01292	hypothetical protein	-1.011067079	7.71E-05
EZ55_03753	agmatine/peptidylarginine deiminase	-1.010506736	3.68E-07
EZ55_03736	regulator of RNase E activity RraA	-1.008680878	0.002679614
EZ55_03902	hypothetical protein	-1.008369368	1.91E-08
EZ55_00832	hypothetical protein	-1.001493176	2.73E-09
EZ55_03988	succinate-semialdehyde	1.003337129	0.001826356
EZ55_00909	fungalysin metallopeptidase (M36)	1.006510305	0.006580461
EZ55_03853	MerC mercury resistance protein	1.010604942	0.000110896
EZ55_01450	anthranilate synthase component II	1.010687621	2.04E-07
EZ55_04065	ketol-acid reductoisomerase	1.011293829	0.001802113
EZ55_02183	hypothetical protein	1.014398864	0.000346783
EZ55_03943	peptidase M23-like protein	1.01769856	0.000349542
EZ55_03052	UDP-N-acetylmuramoylalanyl-D-glutamate--2, 6-diaminopimelate ligase	1.019888633	9.18E-09
EZ55_03208	azurin	1.024476929	1.02E-06
EZ55_01359	cytochrome b561	1.026290859	6.88E-17
EZ55_02470	uncharacterized protein with ParB-like and HNH	1.028315782	1.97E-08
EZ55_02298	D-alanine transaminase	1.030363455	7.55E-06
EZ55_04318	site-specific recombinase XerD	1.031822013	1.47E-15
EZ55_04336	cation efflux family protein	1.032374694	1.07E-15
EZ55_02377	hypothetical protein	1.034032026	5.24E-08
EZ55_01588	CO/xanthine dehydrogenase Mo-binding subunit	1.034172308	1.81E-11
EZ55_04132	chromosome partitioning protein	1.034566909	8.67E-07
EZ55_02918	NADP-dependent 3-hydroxy acid dehydrogenase YdfG	1.036452219	0.001018695
EZ55_02972	DNA polymerase family A	1.038118539	1.01E-12
EZ55_03095	osmotically inducible protein OsmC	1.040811718	0.00175768
EZ55_02059	tryptophanyl-tRNA synthetase	1.041127154	2.29E-09
EZ55_01510	hypothetical protein	1.042848838	5.42E-08
EZ55_03056	MraZ protein	1.053241902	3.25E-12
EZ55_01792	TonB-dependent receptor-like protein	1.054313772	1.30E-05
EZ55_04223	DNA invertase Pin-like site-specific DNA	1.054390115	5.32E-17
EZ55_00432	hypothetical protein	1.056641873	4.48E-06
EZ55_03941	periplasmic divalent cation tolerance protein	1.056964986	3.47E-05
EZ55_01029	diguanylate cyclase (GGDEF)-like protein	1.065541994	3.50E-17
EZ55_01222	transposase InsO family protein	1.065911588	2.36E-19
EZ55_02895	predicted transcriptional regulator	1.072161071	7.97E-10
EZ55_01831	putative thiamine transport system ATP-binding	1.074738824	7.07E-06
EZ55_03117	homoserine kinase	1.076317876	6.50E-07
EZ55_00391	ammonium transporter	1.077403506	0.000850098
EZ55_01463	Beta-barrel assembly machine subunit BamE	1.079325993	2.89E-07
EZ55_04133	ParB family chromosome partitioning protein	1.079932587	4.11E-08
EZ55_01439	D-erythro-7, 8-dihydroneopterin triphosphate epimerase	1.080806844	4.55E-12
EZ55_03132	winged helix family two component transcriptional	1.081618237	3.57E-07
EZ55_02789	voltage-gated potassium channel	1.082355857	2.68E-09
EZ55_01826	outer membrane receptor protein involved in Fe	1.086779445	0.001912811
EZ55_00117	thiazole-phosphate synthase	1.087313628	1.52E-08
EZ55_00160	RimK-like ATP-grasp domain-containing protein	1.087493887	1.25E-08
EZ55_04342	glutaredoxin	1.088195535	5.92E-05
EZ55_02409	6-phosphogluconolactonase	1.088625159	1.13E-09
EZ55_02906	hypothetical protein	1.088959263	0.005841513
EZ55_00214	DeoR family transcriptional regulator	1.089047316	1.17E-11
EZ55_00316	CheA signal transduction histidine kinase	1.091146511	4.01E-06
EZ55_00893	formiminoglutamase	1.092066364	5.24E-10
EZ55_00023	hypothetical protein	1.094238733	1.14E-13
EZ55_00600	lipoprotein NlpD	1.095620266	2.25E-07
EZ55_02773	BadM/Rrf2 family transcriptional regulator	1.096009462	2.91E-12
EZ55_02314	membrane protein YqaA with SNARE-associated	1.096443804	6.71E-06
EZ55_00659	HAD superfamily hydrolase (TIGR01509 family)	1.09650242	4.11E-16
EZ55_02058	DNA-binding transcriptional LysR family	1.096988316	2.05E-14
EZ55_00526	hypothetical protein	1.097157335	1.88E-15
EZ55_02308	uncharacterized membrane protein	1.098933577	7.84E-08
EZ55_03851	iron complex outermembrane receptor protein	1.099380644	1.75E-07
EZ55_00797	spondin N	1.100026002	0.000991721
EZ55_02410	glucose-6-phosphate 1-dehydrogenase	1.100382691	2.13E-14
EZ55_04309	hypothetical protein	1.100519471	2.65E-09
EZ55_00209	platelet-activating factor acetylhydrolase	1.105575955	3.33E-09
EZ55_03011	transcriptional regulator	1.107700007	8.04E-10
EZ55_03520	hypothetical protein	1.112991437	0.00115057
EZ55_01925	uncharacterized protein DUF2878	1.116623572	6.94E-10
EZ55_02877	choline dehydrogenase	1.12246149	2.62E-06
EZ55_02615	signal peptidase I	1.123197428	5.51E-15
EZ55_03692	winged helix family two component transcriptional	1.124918511	2.32E-10
EZ55_02980	N-acetylglucosamine 6-phosphate deacetylase	1.131559046	4.81E-06
EZ55_00212	TonB-dependent receptor	1.132092289	2.45E-07
EZ55_01866	hypothetical protein	1.133218671	8.22E-11
EZ55_03007	HD-like signal output (HDOD) protein	1.133758491	6.17E-18
EZ55_03875	hypothetical protein	1.136652828	4.58E-08
EZ55_02947	hypothetical protein	1.137058681	4.15E-06
EZ55_03418	predicted DCC family thiol-disulfide	1.139365344	1.83E-06
EZ55_01783	Fur family zinc uptake transcriptional regulator	1.1393658	7.36E-07
EZ55_03521	hypothetical protein	1.139809378	2.51E-06
EZ55_02930	sortase A	1.140489405	0.001399912
EZ55_02772	cysteine desulfurase IscS	1.141418613	9.67E-14
EZ55_03747	fucose permease	1.141735632	0.003894558
EZ55_02299	biotin-dependent carboxylase-like uncharacterized	1.142699601	2.50E-08
EZ55_02318	NADPH:quinone reductase-like Zn-dependent	1.14426087	4.03E-08
EZ55_00326	outer membrane receptor protein involved in Fe	1.151813653	7.39E-12
EZ55_04194	hypothetical protein	1.154475462	1.79E-19
EZ55_02160	5-histidylcysteine sulfoxide synthase/putative	1.154497401	3.21E-08
EZ55_03494	MAPEG family protein	1.159855847	3.20E-09
EZ55_00867	hypothetical protein	1.162008878	4.49E-16
EZ55_03051	UDP-N-acetylmuramoyl-tripeptide--D-alanyl-D-alani	1.16536492	4.30E-08
EZ55_04085	hypothetical protein	1.167182219	8.45E-16
EZ55_00384	hypothetical protein	1.168268519	1.27E-07
EZ55_03041	UDP-3-O-[3-hydroxymyristoyl] N-acetylglucosamine	1.169986491	5.26E-12
EZ55_03365	uncharacterized membrane protein YdjX	1.171696601	0.000528903
EZ55_04141	plasmid replication DNA-binding protein KfrA	1.175908182	1.50E-11
EZ55_04246	hypothetical protein	1.175998455	6.43E-05
EZ55_00161	uncharacterized protein DUF3300	1.177194142	0.000715299
EZ55_03212	putative membrane protein	1.177199316	9.81E-07
EZ55_00060	lipid A 3-O-deacylase PagL	1.178251488	2.39E-05
EZ55_00282	hypothetical protein	1.179405137	1.99E-15
EZ55_01929	DNA topoisomerase-1	1.180041238	2.47E-16
EZ55_03996	outer membrane protein with beta-barrel domain	1.180858154	0.00026788
EZ55_03430	hypothetical protein	1.181340775	1.57E-07
EZ55_01589	isoquinoline 1-oxidoreductase alpha subunit	1.184198454	1.33E-15
EZ55_04140	DNA replication terminus site binding protein	1.187690914	1.74E-10
EZ55_00319	methyl-accepting chemotaxis sensory transducer	1.189496754	1.11E-09
EZ55_01922	hemerythrin HHE cation binding domain-containing	1.193632367	0.000523591
EZ55_00698	hypothetical protein	1.200273589	8.52E-11
EZ55_03865	uncharacterized protein YjbJ (UPF0337 family)	1.202780649	3.12E-05
EZ55_00869	hemolysin III	1.203469281	1.62E-16
EZ55_03097	branched-subunit amino acid transport protein	1.211528746	0.000748243
EZ55_00765	thiol:disulfide interchange protein DsbC	1.213746331	5.21E-07
EZ55_00121	hydroxymethylpyrimidine synthase	1.21470035	8.23E-19
EZ55_01631	hypothetical protein	1.217448958	1.11E-11
EZ55_03942	thiol:disulfide interchange protein DsbD	1.218060075	7.54E-06
EZ55_02657	hypothetical protein	1.223216739	2.03E-07
EZ55_02905	hypothetical protein	1.225165474	0.004152108
EZ55_00120	thiamine-phosphate diphosphorylase	1.225807201	2.39E-14
EZ55_02408	6-phosphogluconate dehydratase	1.226076223	3.57E-09
EZ55_02422	galactosyltransferase-like protein	1.232980661	0.000355332
EZ55_03797	hypothetical protein	1.237806362	2.26E-08
EZ55_02385	hypothetical protein	1.238287798	2.94E-07
EZ55_00866	hypothetical protein	1.240902955	1.58E-16
EZ55_03120	S-(hydroxymethyl)glutathione	1.246122119	3.15E-06
EZ55_03862	hypothetical protein	1.24633162	1.56E-23
EZ55_00815	phospholipid transport system substrate-binding	1.246815056	3.68E-09
EZ55_01891	nitroreductase	1.246843544	6.47E-07
EZ55_00300	cobalt-zinc-cadmium efflux system membrane fusion	1.248247602	1.89E-08
EZ55_00019	uncharacterized protein DUF2188	1.248784934	7.61E-09
EZ55_03765	hypothetical protein	1.254002729	5.96E-08
EZ55_00204	UDPglucose--hexose-1-phosphate	1.265811875	5.73E-06
EZ55_02936	hypothetical protein	1.271649897	0.000245316
EZ55_03116	L-threonine synthase	1.272862659	9.87E-09
EZ55_03669	RNA polymerase RpoH-like sigma 32 subunit	1.275250789	1.07E-21
EZ55_02484	small conductance mechanosensitive channel	1.282573473	6.91E-16
EZ55_03279	mannose-6-phosphate isomerase-like protein (cupin	1.282749836	1.78E-10
EZ55_04220	hypothetical protein	1.282799212	2.36E-13
EZ55_00799	DNA-binding response OmpR family regulator	1.283115409	0.000594909
EZ55_00897	histidine ammonia-lyase	1.286665316	2.06E-07
EZ55_01592	PAS domain S-box-containing protein/diguanylate	1.289044828	2.35E-13
EZ55_02383	hypothetical protein	1.292097493	2.72E-05
EZ55_02929	Ca-activated chloride channel family protein	1.297819008	0.000156069
EZ55_00877	peroxiredoxin	1.30602796	1.49E-14
EZ55_01507	TetR family transcriptional regulator	1.310310544	1.20E-23
EZ55_00879	uncharacterized protein DUF3718	1.310867918	3.33E-09
EZ55_03518	hypothetical protein	1.310986898	0.001466389
EZ55_01861	hypothetical protein	1.311549031	3.69E-14
EZ55_04084	DUF3014 family protein	1.320939481	1.82E-15
EZ55_00385	hypothetical protein	1.322343755	6.62E-10
EZ55_03611	outer membrane protein with beta-barrel domain	1.325365139	2.20E-08
EZ55_01830	putative thiamine transport system permease	1.327333687	3.61E-06
EZ55_00870	hypothetical protein	1.327577049	1.40E-17
EZ55_01444	general stress protein 26	1.329343612	6.19E-06
EZ55_00477	hypothetical protein	1.330996551	6.56E-17
EZ55_01059	flagellin	1.333591723	5.10E-18
EZ55_02937	peroxiredoxin	1.33557515	5.62E-05
EZ55_04310	plasmid replication DNA-binding protein KfrA	1.337383923	3.51E-13
EZ55_00548	toxin YoeB	1.338789222	2.06E-13
EZ55_03859	DUF2892 family protein	1.339398378	4.72E-12
EZ55_02379	hypothetical protein	1.341166192	2.03E-09
EZ55_00299	cobalt-zinc-cadmium resistance protein CzcA	1.34636375	2.20E-09
EZ55_03933	transposase-like protein	1.352367322	4.69E-51
EZ55_01459	hypothetical protein	1.353080115	1.59E-12
EZ55_00297	hypothetical protein	1.354704483	6.31E-08
EZ55_03013	pyruvate dehydrogenase E2 component	1.355789656	8.40E-10
EZ55_02120	hydroxyacylglutathione hydrolase	1.356780535	5.18E-16
EZ55_04007	hypothetical protein	1.36145248	6.18E-15
EZ55_03512	serine protease AprX	1.365305112	0.000414695
EZ55_03096	peptide-methionine (S)-S-oxide reductase	1.366571512	0.000167376
EZ55_02300	KipI family sensor histidine kinase inhibitor	1.368925718	3.53E-12
EZ55_00118	sulfur carrier protein ThiS	1.372264434	1.62E-05
EZ55_01397	hypothetical protein	1.373250557	6.34E-08
EZ55_03363	opacity protein-like surface antigen	1.379011087	0.000256793
EZ55_00694	vitamin B12 transporter	1.3810818	4.89E-21
EZ55_02982	glucosamine kinase	1.386624623	2.16E-08
EZ55_00894	imidazolonepropionase	1.38701201	1.07E-12
EZ55_00550	mRNA interferase RelE/StbE	1.388473253	3.27E-11
EZ55_04045	acetyltransferase (GNAT) family protein	1.393502437	2.72E-19
EZ55_01829	putative thiamine transport system	1.393584927	0.000223164
EZ55_04354	hypothetical protein	1.394133626	1.27E-15
EZ55_00895	GntR family transcriptional regulator (histidine	1.398341439	1.26E-09
EZ55_01162	YKOF-related protein	1.39926111	6.95E-14
EZ55_01511	hypothetical protein	1.403658158	2.37E-19
EZ55_00671	hypothetical protein	1.405630187	3.72E-15
EZ55_01692	methylglutaconyl-CoA hydratase	1.410366884	5.35E-08
EZ55_00599	RNA polymerase RpoS-like sigma 38 subunit	1.41063349	1.46E-09
EZ55_02919	protease I	1.411352752	9.35E-05
EZ55_03098	4-azaleucine resistance transporter AzlC	1.411660756	6.17E-07
EZ55_00279	hypothetical protein	1.419880982	1.28E-28
EZ55_02087	S41A family C-terminal processing peptidase-1	1.422836672	1.85E-22
EZ55_01665	hypothetical protein	1.423382721	1.91E-21
EZ55_01193	hypothetical protein	1.434439133	2.45E-25
EZ55_01135	phage shock protein C (PspC) family protein	1.460427959	1.71E-10
EZ55_00906	hypothetical protein	1.462373703	2.33E-06
EZ55_04247	integrase-like protein	1.471211977	2.92E-06
EZ55_03126	ArsR family transcriptional regulator	1.472477349	1.83E-09
EZ55_02876	betaine aldehyde dehydrogenase	1.479244624	1.30E-05
EZ55_01691	3-methylcrotonyl-CoA carboxylase alpha subunit	1.481257837	4.78E-07
EZ55_01825	hypothetical protein	1.497335213	9.91E-08
EZ55_02601	hypothetical protein	1.498485279	4.86E-29
EZ55_03127	protein tyrosine phosphatase	1.498975706	6.36E-07
EZ55_02692	RseA-like anti sigma(E) protein	1.499717842	5.40E-23
EZ55_00924	hypothetical protein	1.5038977	3.82E-18
EZ55_02129	bacterioferritin	1.50602769	1.15E-14
EZ55_00303	predicted transcriptional regulator	1.509786269	2.50E-23
EZ55_01269	RNA polymerase RpoE-like sigma-24 subunit	1.51121569	1.22E-07
EZ55_04046	protein SCO1/2	1.51657316	2.30E-26
EZ55_02421	hypothetical protein	1.516674689	5.78E-10
EZ55_01790	predicted small secreted protein	1.518093108	8.48E-07
EZ55_03024	cell division protein ZapD	1.518465701	4.39E-22
EZ55_02878	hypothetical protein	1.525262197	1.09E-11
EZ55_01890	DoxX-like protein	1.529067588	4.06E-05
EZ55_00205	galactokinase	1.535313223	5.58E-07
EZ55_00528	Rof transcriptional antiterminator	1.535976575	1.01E-20
EZ55_03414	DUF2884 family protein	1.545911797	2.27E-14
EZ55_00865	RNA polymerase sigma-70 factor (ECF subfamily)	1.548610942	2.80E-18
EZ55_04217	hypothetical protein	1.55081653	1.18E-25
EZ55_04082	hypothetical protein	1.552231421	5.71E-11
EZ55_03128	arsenic resistance protein ArsH	1.552781284	3.58E-08
EZ55_00896	urocanate hydratase	1.561414547	3.02E-10
EZ55_01268	uncharacterized protein DUF3379	1.562706829	1.41E-06
EZ55_00022	hypothetical protein	1.584813534	1.08E-16
EZ55_02854	hypothetical protein	1.585062884	3.22E-08
EZ55_02786	hypothetical protein	1.592834223	1.65E-17
EZ55_01828	uncharacterized protein DUF547	1.594658727	5.74E-05
EZ55_00021	lecithin:retinol acyltransferase	1.604433127	1.01E-12
EZ55_04222	hypothetical protein	1.606518156	2.15E-24
EZ55_02412	pyruvate kinase	1.611181938	3.51E-21
EZ55_03953	secreted protein	1.611969345	2.87E-18
EZ55_02632	hypothetical protein	1.618293936	1.60E-06
EZ55_02128	bacterioferritin	1.621349453	2.21E-17
EZ55_00302	peptidase M48-like protein	1.624843369	7.31E-27
EZ55_01277	hypothetical protein	1.626739268	3.24E-12
EZ55_03014	pyruvate dehydrogenase E1 component	1.627465956	8.17E-18
EZ55_02313	sulfoxide reductase heme-binding subunit YedZ	1.628841887	2.93E-05
EZ55_01947	antitoxin CcdA	1.63207159	4.39E-35
EZ55_00317	CheW protein	1.634846907	7.58E-10
EZ55_01465	starvation-inducible DNA-binding protein	1.643176815	8.10E-08
EZ55_04216	hypothetical protein	1.643843491	4.77E-21
EZ55_01827	pyruvate/2-oxoglutarate dehydrogenase complex	1.649278202	4.13E-05
EZ55_03376	EF hand domain-containing protein	1.661296177	1.08E-05
EZ55_02312	sulfoxide reductase catalytic subunit YedY	1.669247963	1.13E-05
EZ55_01791	mechanosensitive ion channel-like protein	1.672626476	1.69E-07
EZ55_01133	phage shock protein A (PspA) family protein	1.678665598	2.53E-18
EZ55_00876	group II intron reverse transcriptase/maturase	1.686458141	3.03E-26
EZ55_04341	DUF305 family protein family protein	1.689392052	8.59E-10
EZ55_00318	methyl-accepting chemotaxis sensory transducer	1.696859101	3.92E-10
EZ55_02855	outer membrane receptor protein involved in Fe	1.698705823	9.91E-05
EZ55_00699	DUF3016 family protein	1.702141854	1.15E-16
EZ55_04083	hypothetical protein	1.71152985	4.11E-07
EZ55_02853	hypothetical protein	1.717588397	4.50E-11
EZ55_03195	OprB family porin	1.718973179	6.49E-27
EZ55_04234	hypothetical protein	1.71970387	4.35E-29
EZ55_00301	cobalt-zinc-cadmium efflux system outer membrane	1.722701197	7.25E-16
EZ55_04221	hypothetical protein	1.722862059	1.73E-25
EZ55_01134	phage shock protein B	1.724733439	6.15E-20
EZ55_02983	hexosaminidase	1.725505106	1.28E-10
EZ55_01512	hypothetical protein	1.726673364	1.22E-23
EZ55_02346	Rho termination factor-like protein	1.730560826	9.56E-13
EZ55_02565	predicted acylesterase/phospholipase RssA	1.73404299	2.34E-17
EZ55_02591	EF hand domain-containing protein	1.736838196	1.94E-07
EZ55_00298	HupE/UreJ protein	1.74915336	4.73E-12
EZ55_02418	osmotically-inducible protein OsmY	1.749184885	2.28E-07
EZ55_03401	hypothetical protein	1.75352919	1.06E-12
EZ55_04314	hypothetical protein	1.762893217	9.49E-24
EZ55_03762	fructokinase	1.766722759	5.83E-08
EZ55_02598	hypothetical protein	1.777193612	5.17E-06
EZ55_02693	RNA polymerase RpoE-like sigma-24 subunit	1.780616574	4.69E-34
EZ55_03263	HlyD family secretion protein	1.802969568	1.77E-30
EZ55_03389	hypothetical protein	1.804963389	2.42E-22
EZ55_01932	glutamate-5-semialdehyde dehydrogenase	1.80574112	9.57E-10
EZ55_01928	hypothetical protein	1.823588028	1.13E-09
EZ55_03852	uncharacterized protein DUF2796	1.826195715	1.74E-09
EZ55_01353	predicted patatin/cPLA2 family phospholipase	1.827262735	1.99E-11
EZ55_02567	uncharacterized protein DUF3592	1.836316944	2.57E-12
EZ55_01931	glutamate 5-kinase	1.849398709	5.92E-12
EZ55_03799	hypothetical protein	1.851037829	3.80E-38
EZ55_03798	putative adhesin	1.8523701	1.72E-36
EZ55_00551	hypothetical protein	1.869449706	1.65E-21
EZ55_01910	hypothetical protein	1.869918516	3.05E-08
EZ55_03015	GntR family transcriptional regulator	1.872488994	1.53E-22
EZ55_02169	modulator of FtsH protease	1.882410784	3.21E-28
EZ55_03800	RNA polymerase RpoE-like sigma-24 subunit	1.883422643	3.88E-36
EZ55_00506	starvation-inducible DNA-binding protein	1.888371909	3.19E-15
EZ55_00020	hypothetical protein	1.905146602	1.29E-15
EZ55_02404	glyceraldehyde-3-phosphate dehydrogenase (NAD+)	1.920250823	3.44E-15
EZ55_00549	antitoxin YefM	1.923591598	4.98E-25
EZ55_03362	catalase-peroxidase	1.946141323	2.52E-12
EZ55_02568	hypothetical protein	1.950141121	4.90E-17
EZ55_00798	spondin N	1.951911964	3.87E-06
EZ55_01221	transposase	1.955588024	8.35E-23
EZ55_01930	SSS family solute:Na+ symporter	1.979352247	9.94E-15
EZ55_00070	transposase	1.987268463	3.35E-45
EZ55_01061	flagellin	2.023929285	9.20E-28
EZ55_02501	sucrose phosphorylase	2.025926396	4.85E-07
EZ55_00873	leukotriene A-4 hydrolase/aminopeptidase	2.079144679	8.01E-17
EZ55_02788	phage shock protein A (PspA) family protein	2.103433343	3.22E-14
EZ55_02884	hypothetical protein	2.124657712	2.64E-10
EZ55_02787	hypothetical protein	2.128776539	1.22E-17
EZ55_02390	hypothetical protein	2.136662157	8.85E-11
EZ55_00109	alkylation response protein AidB-like acyl-CoA	2.142971229	6.86E-09
EZ55_03519	subtilisin family serine protease	2.14372648	2.63E-07
EZ55_02389	uncharacterized membrane protein YtjA (UPF0391	2.185018307	2.06E-12
EZ55_02414	transposase	2.201039362	2.24E-24
EZ55_03006	transposase	2.207182159	1.69E-82
EZ55_00433	catalase	2.247046143	4.41E-10
EZ55_01060	flagellin	2.273606063	1.61E-20
EZ55_03522	catalase	2.276991383	4.23E-09
EZ55_03400	phage shock protein A (PspA) family protein	2.288050401	3.76E-20
EZ55_03399	phage shock protein C (PspC) family protein	2.357016964	1.57E-20
EZ55_00871	DNA-binding MarR family transcriptional	2.368971771	5.42E-23
EZ55_02633	hypothetical protein	2.468891415	9.18E-13
EZ55_03278	peroxiredoxin	2.542472975	1.17E-23
EZ55_03008	hypothetical protein	2.553483903	1.44E-19
EZ55_02569	poly(hydroxyalkanoate) granule associated protein	2.598764684	2.55E-26
EZ55_02984	iron complex outermembrane receptor protein	2.632393989	9.22E-17
EZ55_01814	peroxiredoxin (alkyl hydroperoxide reductase	2.716898854	1.68E-20
EZ55_03277	modulator of drug activity B	2.730746269	5.09E-24
EZ55_03398	hypothetical protein	2.781230373	4.92E-28
EZ55_03523	hypothetical protein	2.819555383	3.88E-09
EZ55_01815	alkyl hydroperoxide reductase subunit F	2.844076996	4.50E-15
EZ55_01509	transposase	2.850660885	7.24E-61
EZ55_03194	FHS family L-fucose permease-like MFS	3.135352618	2.46E-20
EZ55_01508	alkylhydroperoxidase family enzyme	3.224196974	6.22E-27
EZ55_02347	uncharacterized protein DUF1852	3.279412391	9.63E-13
EZ55_03276	HxlR family transcriptional regulator	3.431369275	3.73E-29
EZ55_02348	methionine synthase (B12-independent)	3.481173904	9.09E-16
EZ55_00751	transposase	3.550565844	1.10E-57
EZ55_00872	Ohr subfamily peroxiredoxin	3.69193586	9.72E-17
EZ55_02634	hypothetical protein	4.475370071	1.25E-24
