# Supplementary material for: Community context and pCO2 impact the transcriptome of the “helper” bacterium Alteromonas in co-culture with picocyanobacteria
Source: ISME Commun. 2022 Nov 15;2:113. doi: 10.1038/s43705-022-00197-2 (PMC9723591; doi:10.1038/s43705-022-00197-2)
Supplement: Supplementary file 11 — Table S10 [file 43705_2022_197_MOESM11_ESM.csv]

symbol	product	logFC	PValue
EZ55_02348	methionine synthase (B12-independent)	-3.143109788	8.25E-09
EZ55_02347	uncharacterized protein DUF1852	-3.01438847	1.87E-07
EZ55_03523	hypothetical protein	-2.73663932	5.71E-06
EZ55_03398	hypothetical protein	-2.32039127	4.42E-14
EZ55_02984	iron complex outermembrane receptor protein	-2.298803273	2.51E-09
EZ55_02876	betaine aldehyde dehydrogenase	-2.191989651	1.99E-07
EZ55_00549	antitoxin YefM	-2.191174289	1.56E-21
EZ55_02634	hypothetical protein	-2.18752285	4.87E-06
EZ55_03008	hypothetical protein	-2.154944807	2.42E-10
EZ55_02884	hypothetical protein	-2.149484263	1.74E-07
EZ55_01815	alkyl hydroperoxide reductase subunit F	-2.101904904	1.03E-06
EZ55_01512	hypothetical protein	-2.101857319	3.56E-23
EZ55_01508	alkylhydroperoxidase family enzyme	-2.017171671	6.15E-09
EZ55_04247	integrase-like protein	-2.01112282	1.70E-07
EZ55_03165	2-methylcitrate synthase	-1.933048919	6.57E-08
EZ55_03276	HxlR family transcriptional regulator	-1.923514506	4.48E-08
EZ55_04246	hypothetical protein	-1.913975032	7.89E-08
EZ55_02569	poly(hydroxyalkanoate) granule associated protein	-1.891005623	5.03E-11
EZ55_01930	SSS family solute:Na+ symporter	-1.885117035	7.89E-10
EZ55_00161	uncharacterized protein DUF3300	-1.874954157	8.05E-06
EZ55_02490	hypothetical protein	-1.860632015	2.64E-12
EZ55_03852	uncharacterized protein DUF2796	-1.832039166	4.71E-07
EZ55_00751	transposase	-1.81658842	2.67E-13
EZ55_00887	transposase	-1.794011902	5.63E-10
EZ55_00020	hypothetical protein	-1.792223191	2.77E-10
EZ55_00528	Rof transcriptional antiterminator	-1.781706144	1.46E-19
EZ55_01061	flagellin	-1.752363468	1.40E-15
EZ55_03522	catalase	-1.742054435	0.000129584
EZ55_00551	hypothetical protein	-1.720590795	1.37E-13
EZ55_02878	hypothetical protein	-1.709360177	1.50E-10
EZ55_01932	glutamate-5-semialdehyde dehydrogenase	-1.697311321	1.19E-06
EZ55_00433	catalase	-1.681054891	6.52E-05
EZ55_03164	methylisocitrate lyase	-1.680894434	2.82E-07
EZ55_01509	transposase	-1.67972831	2.49E-17
EZ55_01814	peroxiredoxin (alkyl hydroperoxide reductase	-1.676156901	6.02E-07
EZ55_02568	hypothetical protein	-1.656672912	1.35E-09
EZ55_02567	uncharacterized protein DUF3592	-1.654228397	8.95E-08
EZ55_04354	hypothetical protein	-1.644986915	1.49E-15
EZ55_02853	hypothetical protein	-1.641576465	9.50E-08
EZ55_03024	cell division protein ZapD	-1.639599834	1.07E-18
EZ55_03057	hypothetical protein	-1.633651596	4.19E-06
EZ55_03166	2-methylcitrate dehydratase	-1.633232561	6.30E-05
EZ55_02315	hypothetical protein	-1.632703486	1.29E-05
EZ55_00896	urocanate hydratase	-1.608073449	3.70E-08
EZ55_01931	glutamate 5-kinase	-1.603030415	3.63E-07
EZ55_02788	phage shock protein A (PspA) family protein	-1.588759278	8.43E-07
EZ55_03277	modulator of drug activity B	-1.587975574	3.57E-07
EZ55_01060	flagellin	-1.575017198	2.85E-08
EZ55_00872	Ohr subfamily peroxiredoxin	-1.57478812	0.001067483
EZ55_00477	hypothetical protein	-1.564796948	2.84E-17
EZ55_03494	MAPEG family protein	-1.563392598	7.89E-12
EZ55_00298	HupE/UreJ protein	-1.562820956	1.38E-07
EZ55_03227	hypothetical protein	-1.554492661	9.58E-05
EZ55_00865	RNA polymerase sigma-70 factor (ECF subfamily)	-1.551838592	9.45E-14
EZ55_02183	hypothetical protein	-1.549530232	1.51E-07
EZ55_01738	hypothetical protein	-1.545633882	0.000945877
EZ55_03399	phage shock protein C (PspC) family protein	-1.536206979	1.42E-07
EZ55_03167	2-methylaconitate cis-trans isomerase	-1.528898589	0.000360024
EZ55_04314	hypothetical protein	-1.516253279	1.29E-13
EZ55_00548	toxin YoeB	-1.515911894	1.12E-12
EZ55_00550	mRNA interferase RelE/StbE	-1.4987021	8.68E-10
EZ55_01691	3-methylcrotonyl-CoA carboxylase alpha subunit	-1.496491761	1.31E-05
EZ55_01511	hypothetical protein	-1.483818851	3.34E-16
EZ55_03389	hypothetical protein	-1.474556497	7.59E-12
EZ55_00732	hypothetical protein	-1.465855078	1.98E-06
EZ55_02877	choline dehydrogenase	-1.461989892	1.38E-07
EZ55_03400	phage shock protein A (PspA) family protein	-1.449712984	3.46E-07
EZ55_01277	hypothetical protein	-1.446342412	6.82E-08
EZ55_02983	hexosaminidase	-1.444151427	3.45E-06
EZ55_01353	predicted patatin/cPLA2 family phospholipase	-1.44373185	4.64E-06
EZ55_04133	ParB family chromosome partitioning protein	-1.44330413	2.58E-10
EZ55_04140	DNA replication terminus site binding protein	-1.441366218	2.51E-11
EZ55_00318	methyl-accepting chemotaxis sensory transducer	-1.432007996	5.11E-06
EZ55_00022	hypothetical protein	-1.421377245	1.35E-10
EZ55_00699	DUF3016 family protein	-1.416350809	2.45E-09
EZ55_03611	outer membrane protein with beta-barrel domain	-1.407449761	2.91E-07
EZ55_03447	uncharacterized membrane protein YiaA	-1.40637302	0.001670792
EZ55_02787	hypothetical protein	-1.386080495	1.09E-06
EZ55_00282	hypothetical protein	-1.382687333	7.58E-16
EZ55_02693	RNA polymerase RpoE-like sigma-24 subunit	-1.370068095	3.97E-16
EZ55_03953	secreted protein	-1.358486684	1.79E-10
EZ55_04134	hypothetical protein	-1.353319179	1.91E-12
EZ55_03418	predicted DCC family thiol-disulfide	-1.343653695	9.90E-07
EZ55_00866	hypothetical protein	-1.33611564	1.04E-14
EZ55_01861	hypothetical protein	-1.333582272	2.08E-11
EZ55_01221	transposase	-1.331594864	7.16E-09
EZ55_04308	hypothetical protein	-1.328029428	1.53E-10
EZ55_01737	glutathione S-transferase	-1.32448512	0.005708167
EZ55_02128	bacterioferritin	-1.323053468	1.64E-09
EZ55_03194	FHS family L-fucose permease-like MFS	-1.31997659	0.000361424
EZ55_03799	hypothetical protein	-1.31296907	1.44E-15
EZ55_00432	hypothetical protein	-1.311521028	6.66E-07
EZ55_03278	peroxiredoxin	-1.309104223	5.27E-06
EZ55_00462	hypothetical protein	-1.302522684	0.000641453
EZ55_02169	modulator of FtsH protease	-1.302522643	2.39E-11
EZ55_03448	hypothetical protein	-1.296531072	0.001102566
EZ55_04221	hypothetical protein	-1.294613858	7.34E-12
EZ55_00118	sulfur carrier protein ThiS	-1.293671205	0.000270303
EZ55_00160	RimK-like ATP-grasp domain-containing protein	-1.293392901	3.21E-09
EZ55_00070	transposase	-1.29097808	3.55E-15
EZ55_00895	GntR family transcriptional regulator (histidine	-1.288302793	1.05E-06
EZ55_04045	acetyltransferase (GNAT) family protein	-1.286762262	4.67E-13
EZ55_03163	GntR family transcriptional regulator	-1.280453976	5.51E-06
EZ55_02404	glyceraldehyde-3-phosphate dehydrogenase (NAD+)	-1.278097734	4.09E-06
EZ55_04234	hypothetical protein	-1.267156764	6.39E-13
EZ55_02565	predicted acylesterase/phospholipase RssA	-1.265933814	5.80E-08
EZ55_02972	DNA polymerase family A	-1.260890471	1.85E-14
EZ55_04310	plasmid replication DNA-binding protein KfrA	-1.253185672	2.47E-09
EZ55_03263	HlyD family secretion protein	-1.250515979	3.25E-12
EZ55_04132	chromosome partitioning protein	-1.249672701	1.85E-07
EZ55_00870	hypothetical protein	-1.245595453	2.22E-12
EZ55_01736	hypothetical protein	-1.245134001	0.00562512
EZ55_03228	diguanylate cyclase with PAS/PAC sensor	-1.239446022	1.10E-10
EZ55_00871	DNA-binding MarR family transcriptional	-1.232002314	4.49E-06
EZ55_02300	KipI family sensor histidine kinase inhibitor	-1.231609233	4.13E-08
EZ55_03492	tetratricopeptide repeat protein	-1.229116555	2.54E-05
EZ55_01866	hypothetical protein	-1.227156402	6.45E-10
EZ55_00894	imidazolonepropionase	-1.226344773	3.32E-08
EZ55_00212	TonB-dependent receptor	-1.209584989	1.25E-06
EZ55_04232	hypothetical protein	-1.208300766	1.69E-13
EZ55_03006	transposase	-1.207334639	8.98E-21
EZ55_00867	hypothetical protein	-1.206611052	1.13E-13
EZ55_01692	methylglutaconyl-CoA hydratase	-1.204832817	4.44E-05
EZ55_01592	PAS domain S-box-containing protein/diguanylate	-1.204769254	1.69E-09
EZ55_04098	TonB-dependent receptor	-1.20287334	0.002876052
EZ55_00897	histidine ammonia-lyase	-1.197414522	2.13E-05
EZ55_00205	galactokinase	-1.190106735	0.000634663
EZ55_02692	RseA-like anti sigma(E) protein	-1.189221494	5.48E-12
EZ55_00279	hypothetical protein	-1.187526937	1.91E-16
EZ55_02854	hypothetical protein	-1.181344344	0.000280566
EZ55_04245	hypothetical protein	-1.181254639	8.00E-05
EZ55_03253	L-ascorbate metabolism protein UlaG	-1.180550041	3.31E-09
EZ55_00303	predicted transcriptional regulator	-1.180313842	7.25E-12
EZ55_02973	reverse transcriptase (RNA-dependent DNA	-1.175775965	1.13E-11
EZ55_00911	hypothetical protein	-1.172361607	0.000961255
EZ55_02129	bacterioferritin	-1.169661397	1.24E-07
EZ55_03414	DUF2884 family protein	-1.166547682	3.71E-07
EZ55_00692	putative hydrolase of HD superfamily	-1.165142891	4.44E-08
EZ55_03401	hypothetical protein	-1.161844131	2.96E-05
EZ55_02187	putative membrane protein	-1.160340392	4.42E-15
EZ55_04007	hypothetical protein	-1.159988404	4.56E-09
EZ55_02421	hypothetical protein	-1.156356796	2.21E-05
EZ55_01690	hydroxymethylglutaryl-CoA lyase	-1.15159262	9.28E-05
EZ55_00501	sodium/proton antiporter (NhaA family)	-1.148920696	3.19E-06
EZ55_04309	hypothetical protein	-1.145532608	4.23E-08
EZ55_00693	thiol:disulfide interchange protein DsbA	-1.144693448	6.30E-09
EZ55_01925	uncharacterized protein DUF2878	-1.140834831	1.87E-08
EZ55_02120	hydroxyacylglutathione hydrolase	-1.138098507	1.78E-09
EZ55_01059	flagellin	-1.137276197	6.83E-11
EZ55_00281	hypothetical protein	-1.136484485	1.93E-12
EZ55_01951	hypothetical protein	-1.11926694	2.03E-06
EZ55_02767	iron-sulfur cluster assembly protein	-1.114405246	0.000627264
EZ55_03616	hypothetical protein	-1.114201294	3.38E-07
EZ55_02059	tryptophanyl-tRNA synthetase	-1.112198086	1.45E-08
EZ55_00299	cobalt-zinc-cadmium resistance protein CzcA	-1.111440813	1.22E-05
EZ55_03853	MerC mercury resistance protein	-1.102911525	0.000142949
EZ55_04046	protein SCO1/2	-1.102441036	7.38E-12
EZ55_01783	Fur family zinc uptake transcriptional regulator	-1.094626233	2.16E-05
EZ55_02802	isocitrate lyase	-1.093616939	0.016875416
EZ55_02491	AsnC family transcriptional regulator	-1.093117574	4.29E-08
EZ55_02981	glutamine--fructose-6-phosphate transaminase	-1.092459936	0.000429667
EZ55_04222	hypothetical protein	-1.092177755	7.53E-10
EZ55_04217	hypothetical protein	-1.089247691	6.48E-11
EZ55_00527	catechol 2, 3-dioxygenase-like lactoylglutathione lyase	-1.086520941	5.84E-10
EZ55_03430	hypothetical protein	-1.083250766	1.94E-05
EZ55_02213	predicted Zn-dependent protease	-1.080225549	1.59E-13
EZ55_00893	formiminoglutamase	-1.074637915	5.06E-08
EZ55_03417	NAD(P)-dependent dehydrogenase (short-subunit	-1.074171209	8.38E-06
EZ55_00302	peptidase M48-like protein	-1.073064638	2.88E-10
EZ55_02601	hypothetical protein	-1.072558524	1.10E-12
EZ55_00019	uncharacterized protein DUF2188	-1.069698457	1.06E-05
EZ55_00385	hypothetical protein	-1.069676121	8.95E-06
EZ55_04220	hypothetical protein	-1.06747669	5.59E-08
EZ55_00873	leukotriene A-4 hydrolase/aminopeptidase	-1.065526864	0.000124577
EZ55_00023	hypothetical protein	-1.062354141	1.16E-10
EZ55_03800	RNA polymerase RpoE-like sigma-24 subunit	-1.054592044	3.43E-10
EZ55_00297	hypothetical protein	-1.051181383	0.000185565
EZ55_02283	hypothetical protein	-1.051052459	5.87E-05
EZ55_00869	hemolysin III	-1.048681616	1.52E-10
EZ55_03449	hypothetical protein	-1.047182729	0.003871374
EZ55_00021	lecithin:retinol acyltransferase	-1.044312492	3.49E-05
EZ55_01559	starch phosphorylase	-1.043705608	5.84E-05
EZ55_02786	hypothetical protein	-1.037229287	7.80E-07
EZ55_00998	uncharacterized protein DUF3192	-1.034869931	2.93E-07
EZ55_00317	CheW protein	-1.027313281	0.0005509
EZ55_02982	glucosamine kinase	-1.026888251	0.000218434
EZ55_00400	TetR family transcriptional regulator	-1.024124706	9.42E-07
EZ55_04141	plasmid replication DNA-binding protein KfrA	-1.01960865	1.71E-07
EZ55_02050	ribosomal S4p-like protein	-1.017976949	4.44E-09
EZ55_02403	4-alpha-glucanotransferase	-1.017128421	0.000139674
EZ55_03041	UDP-3-O-[3-hydroxymyristoyl] N-acetylglucosamine	-1.016673237	8.55E-08
EZ55_01591	quinol monooxygenase YgiN	-1.016319775	3.95E-07
EZ55_02058	DNA-binding transcriptional LysR family	-1.010575494	2.23E-10
EZ55_02976	glycine dehydrogenase	1.001113974	5.69E-05
EZ55_00790	LSU ribosomal protein L13P	1.006672926	5.42E-09
EZ55_03335	LuxR family two component transcriptional	1.010317	0.000286228
EZ55_03314	cytochrome c-550 PedF	1.012038874	3.92E-05
EZ55_03083	pilus retraction ATPase PilT	1.02101834	6.75E-17
EZ55_03178	uncharacterized protein DUF2726	1.024699314	2.32E-07
EZ55_02922	fucose permease	1.032486945	0.002342768
EZ55_00368	SSU ribosomal protein S17P	1.033323311	0.000508151
EZ55_03902	hypothetical protein	1.033817587	4.87E-11
EZ55_01187	LuxR family two component transcriptional	1.034055285	1.10E-05
EZ55_00366	LSU ribosomal protein L16P	1.034928304	0.000222003
EZ55_03258	hypothetical protein	1.056810509	1.59E-05
EZ55_01199	ferredoxin-NADP reductase	1.062230927	1.36E-06
EZ55_03835	beta-glucosidase	1.071838588	1.60E-08
EZ55_03218	GTP-binding protein	1.074342473	1.38E-06
EZ55_00104	hypothetical protein	1.096193728	1.52E-05
EZ55_03726	LSU ribosomal protein L12P	1.096812029	2.71E-07
EZ55_03340	3-hydroxyisobutyrate dehydrogenase	1.107704737	0.000359649
EZ55_03069	diguanylate cyclase (GGDEF)-like protein	1.111789666	9.97E-16
EZ55_00367	LSU ribosomal protein L29P	1.114541542	0.000227381
EZ55_04019	predicted secreted protein with PEP-CTERM sorting	1.118937993	9.08E-07
EZ55_03339	methylmalonate-semialdehyde dehydrogenase	1.122869726	0.000471781
EZ55_00779	long-subunit acyl-CoA synthetase (AMP-forming)	1.128088432	0.0009684
EZ55_00484	hypothetical protein	1.13315127	1.44E-05
EZ55_00423	type IV pilus assembly protein PilQ	1.140132906	1.41E-10
EZ55_03959	phosphoribosylaminoimidazolecarboxamide	1.153182678	1.03E-08
EZ55_01555	MoxR-like ATPase	1.15756508	4.84E-17
EZ55_03336	two-component system sensor histidine kinase	1.161827711	8.69E-06
EZ55_03727	LSU ribosomal protein L10P	1.164433765	4.70E-09
EZ55_00904	ATPase subunit of ABC transporter with duplicated	1.165438282	0.000236411
EZ55_03878	hypothetical protein	1.167276422	2.09E-10
EZ55_01530	peptidyl-tRNA hydrolase	1.18487952	1.43E-07
EZ55_00365	SSU ribosomal protein S3P	1.190786472	2.19E-05
EZ55_00376	inner membrane protein	1.217733524	0.000573239
EZ55_02977	glycine cleavage system H protein	1.230754625	9.63E-09
EZ55_00826	nitroreductase/dihydropteridine reductase	1.238111406	7.04E-09
EZ55_03037	methyl-accepting chemotaxis protein	1.245124381	7.08E-05
EZ55_00323	hypothetical protein	1.254882324	3.16E-09
EZ55_00777	short-subunit dehydrogenase	1.257725965	0.000134441
EZ55_02472	uncharacterized protein DUF4277	1.263480703	3.00E-12
EZ55_00364	LSU ribosomal protein L22P	1.274505924	6.82E-06
EZ55_01225	iron complex outermembrane receptor protein	1.281514181	5.92E-05
EZ55_04261	hypothetical protein	1.282997275	5.02E-09
EZ55_04253	catechol 2, 3-dioxygenase	1.285496241	1.82E-08
EZ55_00778	heme oxygenase-like protein	1.286822924	0.000341266
EZ55_00710	hypothetical protein	1.292056233	4.36E-11
EZ55_04258	4-hydroxy-2-oxovalerate aldolase	1.295424187	2.63E-07
EZ55_03327	outer membrane receptor protein involved in Fe	1.297962658	2.05E-06
EZ55_03962	Bax protein	1.299292578	2.37E-21
EZ55_00776	hypothetical protein	1.303761396	3.98E-05
EZ55_01561	diguanylate cyclase (GGDEF)-like protein	1.307787956	7.92E-11
EZ55_01035	phosphoribosylformylglycinamidine synthase	1.312981657	2.61E-11
EZ55_00358	SSU ribosomal protein S10P	1.319841787	9.07E-06
EZ55_00269	uncharacterized protein (TIGR00288 family)	1.319882764	5.86E-14
EZ55_04256	2-oxopent-4-enoate/cis-2-oxohex-4-enoate	1.32031078	2.49E-07
EZ55_02708	type IV pilus assembly protein PilE	1.325597168	6.92E-07
EZ55_02513	amidophosphoribosyltransferase	1.337252502	5.40E-11
EZ55_03240	outer membrane receptor for ferrienterochelin and	1.339997282	7.98E-09
EZ55_04251	1, 2-dihydroxycyclohexa-3, 5-diene-1-carboxylate dehydrogenase	1.344078435	9.28E-06
EZ55_04254	2-hydroxymuconate semialdehyde dehydrogenase	1.361647998	2.96E-08
EZ55_04259	4-oxalocrotonate decarboxylase	1.375271577	1.49E-08
EZ55_02707	hypothetical protein	1.38304797	4.38E-06
EZ55_01769	hypothetical protein	1.402295626	4.56E-06
EZ55_04255	2-hydroxymuconate semialdehyde hydrolase	1.40321481	5.81E-08
EZ55_04248	benzoate 1, 2-dioxygenase alpha subunit	1.407752616	7.90E-07
EZ55_01395	glutathione synthase/RimK-type ligase-like	1.40944216	1.36E-05
EZ55_04257	acetaldehyde dehydrogenase	1.417966292	1.06E-08
EZ55_00394	group II intron reverse transcriptase/maturase	1.429255467	1.15E-16
EZ55_03462	sterol desaturase/sphingolipid hydroxylase (fatty	1.437440306	0.000130118
EZ55_01292	hypothetical protein	1.441464502	2.40E-10
EZ55_02978	aminomethyltransferase	1.442004679	4.89E-10
EZ55_03020	type IV pilus assembly protein PilA	1.442413745	1.65E-08
EZ55_01727	Ig-like protein group 1	1.449598766	1.81E-21
EZ55_01068	flagellin	1.452466821	1.78E-13
EZ55_00363	SSU ribosomal protein S19P	1.459907482	6.58E-08
EZ55_03221	hypothetical protein	1.476399876	1.73E-10
EZ55_04260	4-oxalocrotonate tautomerase	1.495565905	2.33E-09
EZ55_00709	periplasmic binding family protein	1.505135861	2.22E-09
EZ55_00362	LSU ribosomal protein L2P	1.512121057	9.05E-09
EZ55_01810	SM-20-related protein	1.52702614	0.000551881
EZ55_00042	LysM domain-containing protein	1.535165547	7.07E-27
EZ55_00361	LSU ribosomal protein L23P	1.540173522	2.70E-09
EZ55_00360	LSU ribosomal protein L4P	1.556263263	7.31E-09
EZ55_02709	type IV pilus assembly protein PilY1	1.57165338	7.72E-10
EZ55_04024	xylulokinase	1.572006064	9.99E-12
EZ55_00359	LSU ribosomal protein L3P	1.593905768	1.27E-08
EZ55_02702	type IV fimbrial biogenesis protein FimT	1.596347709	1.33E-20
EZ55_04250	benzoate/toluate 1, 2-dioxygenase reductase subunit	1.603217468	1.02E-10
EZ55_04285	xylene monooxygenase electron transfer subunit	1.618223505	2.04E-10
EZ55_04286	benzyl alcohol dehydrogenase	1.639802457	8.82E-10
EZ55_03177	hypothetical protein	1.66515874	1.24E-11
EZ55_04282	benzaldehyde dehydrogenase (NAD+)	1.67624757	1.08E-10
EZ55_04023	D-xylose isomerase	1.683375679	2.48E-14
EZ55_04249	benzoate/toluate 1, 2-dioxygenase beta subunit	1.690237853	1.57E-08
EZ55_00268	restriction system protein	1.759461466	1.08E-10
EZ55_02372	hypothetical protein	1.767371669	0.000153617
EZ55_00426	type IV pilus assembly protein PilN	1.802408437	3.17E-16
EZ55_04283	alkane 1-monooxygenase/xylene monooxygenase	1.822709714	4.56E-12
EZ55_01776	uncharacterized protein DUF3718	1.830575969	3.18E-05
EZ55_02642	predicted secreted protein with PEP-CTERM sorting	1.845270313	2.11E-08
EZ55_00425	type IV pilus assembly protein PilO	1.846701892	1.56E-15
EZ55_03834	FHS family L-fucose permease-like MFS	1.85828956	8.27E-19
EZ55_02164	aromatic ring-opening dioxygenase catalytic	1.870352935	2.17E-09
EZ55_02165	putative oxidoreductase	1.901782962	7.27E-05
EZ55_00424	type IV pilus assembly protein PilP	1.929638681	2.91E-15
EZ55_04284	hypothetical protein	1.942075929	1.08E-12
EZ55_00427	type IV pilus assembly protein PilM	1.967054863	4.53E-18
EZ55_03021	type IV pilus assembly protein PilC	2.035373465	2.86E-19
EZ55_02710	type IV pilus assembly protein PilX	2.065830355	1.66E-15
EZ55_01777	uncharacterized protein DUF3718	2.109422049	4.67E-08
EZ55_03244	VCBS repeat-containing protein	2.162593574	5.02E-15
EZ55_03243	uncharacterized protein DUF4331	2.227286135	2.51E-14
EZ55_02586	hypothetical protein	2.240868641	2.38E-07
EZ55_01782	uncharacterized protein DUF3718	2.265207182	3.07E-08
EZ55_02712	type IV pilus assembly protein PilV	2.291192374	4.62E-18
EZ55_02371	hypothetical protein	2.355292755	9.06E-08
EZ55_02711	type IV pilus assembly protein PilW	2.368904792	2.57E-23
EZ55_03829	glycosyl hydrolase family 16	2.440842449	2.69E-24
EZ55_03068	plasmid segregation centromere-binding protein	2.877289678	1.63E-26
EZ55_03067	plasmid segregation oscillating ATPase ParF	2.987613259	2.26E-17
