# Supplementary material for: Community context and pCO2 impact the transcriptome of the “helper” bacterium Alteromonas in co-culture with picocyanobacteria
Source: ISME Commun. 2022 Nov 15;2:113. doi: 10.1038/s43705-022-00197-2 (PMC9723591; doi:10.1038/s43705-022-00197-2)
Supplement: Supplementary file 12 — Table S11 [file 43705_2022_197_MOESM12_ESM.csv]

symbol	product	logFC	PValue
EZ55_00798	spondin N	-2.381842083	7.15E-06
EZ55_03376	EF hand domain-containing protein	-2.330735713	8.78E-07
EZ55_02634	hypothetical protein	-2.287847221	2.17E-06
EZ55_02418	osmotically-inducible protein OsmY	-2.28453913	6.26E-08
EZ55_01910	hypothetical protein	-2.237431574	9.27E-08
EZ55_03519	subtilisin family serine protease	-2.21090942	1.57E-05
EZ55_02390	hypothetical protein	-2.207267963	5.05E-08
EZ55_02919	protease I	-2.143635439	1.61E-06
EZ55_00872	Ohr subfamily peroxiredoxin	-2.117147741	2.80E-05
EZ55_02591	EF hand domain-containing protein	-2.070132765	4.12E-07
EZ55_02389	uncharacterized membrane protein YtjA (UPF0391	-1.998937983	9.40E-08
EZ55_03363	opacity protein-like surface antigen	-1.993637192	1.50E-05
EZ55_02383	hypothetical protein	-1.991369141	1.17E-07
EZ55_01790	predicted small secreted protein	-1.985644395	1.26E-07
EZ55_00109	alkylation response protein AidB-like acyl-CoA	-1.957533007	1.06E-05
EZ55_01465	starvation-inducible DNA-binding protein	-1.926682797	2.06E-07
EZ55_02422	galactosyltransferase-like protein	-1.899401575	5.43E-06
EZ55_03194	FHS family L-fucose permease-like MFS	-1.815376027	2.67E-06
EZ55_03365	uncharacterized membrane protein YdjX	-1.790283012	9.83E-06
EZ55_00751	transposase	-1.733977424	1.98E-12
EZ55_03865	uncharacterized protein YjbJ (UPF0337 family)	-1.725546973	5.25E-07
EZ55_02918	NADP-dependent 3-hydroxy acid dehydrogenase YdfG	-1.723319648	4.27E-06
EZ55_01922	hemerythrin HHE cation binding domain-containing	-1.709157355	2.95E-05
EZ55_03988	succinate-semialdehyde	-1.656175572	1.32E-05
EZ55_02905	hypothetical protein	-1.650029923	0.001105953
EZ55_03120	S-(hydroxymethyl)glutathione	-1.608585147	3.35E-07
EZ55_01444	general stress protein 26	-1.605843027	3.54E-06
EZ55_03366	endonuclease/exonuclease/phosphatase family	-1.602191722	0.000138458
EZ55_01791	mechanosensitive ion channel-like protein	-1.602000886	2.04E-05
EZ55_02633	hypothetical protein	-1.59801838	5.89E-05
EZ55_03462	sterol desaturase/sphingolipid hydroxylase (fatty	-1.596305919	0.000309708
EZ55_03762	fructokinase	-1.594738566	3.01E-05
EZ55_01928	hypothetical protein	-1.589595728	5.87E-06
EZ55_00909	fungalysin metallopeptidase (M36)	-1.587266868	0.000263164
EZ55_03095	osmotically inducible protein OsmC	-1.577069835	5.31E-05
EZ55_00799	DNA-binding response OmpR family regulator	-1.538835393	0.000441452
EZ55_03015	GntR family transcriptional regulator	-1.536717363	5.96E-12
EZ55_03276	HxlR family transcriptional regulator	-1.507854769	8.42E-06
EZ55_01828	uncharacterized protein DUF547	-1.500377359	0.001172028
EZ55_02414	transposase	-1.490756648	2.54E-09
EZ55_01829	putative thiamine transport system	-1.480071274	0.00077065
EZ55_02906	hypothetical protein	-1.478240137	0.001308015
EZ55_00906	hypothetical protein	-1.470433607	4.53E-05
EZ55_02598	hypothetical protein	-1.440361936	0.001412963
EZ55_02415	hypothetical protein	-1.435848569	1.24E-05
EZ55_03393	phosphoadenylylsulfate reductase (thioredoxin)	-1.422200907	0.000151905
EZ55_04341	DUF305 family protein family protein	-1.413369092	9.01E-06
EZ55_02385	hypothetical protein	-1.408861957	4.50E-07
EZ55_01268	uncharacterized protein DUF3379	-1.403459646	0.000180702
EZ55_03518	hypothetical protein	-1.397552571	0.003379415
EZ55_04083	hypothetical protein	-1.376298735	0.000408033
EZ55_03512	serine protease AprX	-1.359488035	0.002307603
EZ55_00876	group II intron reverse transcriptase/maturase	-1.331751268	2.16E-13
EZ55_00783	glycosyltransferase involved in cell wall	-1.328189048	0.001869008
EZ55_02920	hypothetical protein	-1.310954755	0.000383146
EZ55_01827	pyruvate/2-oxoglutarate dehydrogenase complex	-1.306436486	0.004591116
EZ55_02384	hypothetical protein	-1.302391684	0.000165432
EZ55_03328	hypothetical protein	-1.277672266	0.009637068
EZ55_01830	putative thiamine transport system permease	-1.273922662	0.000102275
EZ55_02312	sulfoxide reductase catalytic subunit YedY	-1.262171686	0.003620699
EZ55_02632	hypothetical protein	-1.258095455	0.001082192
EZ55_01772	3-hydroxyacyl-CoA dehydrogenase	-1.243799157	3.92E-06
EZ55_00390	nitrogen regulatory protein P-II family	-1.241546165	0.008020124
EZ55_03243	uncharacterized protein DUF4331	-1.237455897	0.000167945
EZ55_04082	hypothetical protein	-1.234705524	4.83E-06
EZ55_03278	peroxiredoxin	-1.233368752	1.50E-05
EZ55_03394	sulfite reductase (NADPH) beta subunit	-1.232524702	0.000399578
EZ55_03097	branched-subunit amino acid transport protein	-1.231600571	0.002649919
EZ55_02279	NAD(P)-dependent dehydrogenase (short-subunit	-1.220147902	7.75E-05
EZ55_00060	lipid A 3-O-deacylase PagL	-1.207727483	0.000132073
EZ55_01508	alkylhydroperoxidase family enzyme	-1.207025303	0.000185139
EZ55_01225	iron complex outermembrane receptor protein	-1.197895312	0.000965348
EZ55_00778	heme oxygenase-like protein	-1.180832952	0.003811707
EZ55_03096	peptide-methionine (S)-S-oxide reductase	-1.178796506	0.004248698
EZ55_00215	homodimeric glycerol 3-phosphate dehydrogenase	-1.172722371	0.010404137
EZ55_01509	transposase	-1.170932575	6.48E-10
EZ55_00777	short-subunit dehydrogenase	-1.16403827	0.001838993
EZ55_02313	sulfoxide reductase heme-binding subunit YedZ	-1.156417976	0.00873461
EZ55_00506	starvation-inducible DNA-binding protein	-1.155569719	1.85E-05
EZ55_03092	Cu-Zn family superoxide dismutase	-1.15458955	3.05E-06
EZ55_01269	RNA polymerase RpoE-like sigma-24 subunit	-1.146415873	0.000390026
EZ55_00391	ammonium transporter	-1.145051349	0.00171201
EZ55_03277	modulator of drug activity B	-1.142770695	0.00013594
EZ55_00871	DNA-binding MarR family transcriptional	-1.136969457	1.96E-05
EZ55_01826	outer membrane receptor protein involved in Fe	-1.136826004	0.004067153
EZ55_00765	thiol:disulfide interchange protein DsbC	-1.134818335	3.34E-05
EZ55_02174	protein required for attachment to host cells	-1.123275559	5.90E-05
EZ55_01890	DoxX-like protein	-1.119301811	0.007784753
EZ55_01773	acetyl-CoA C-acetyltransferase	-1.115374103	5.69E-05
EZ55_02321	broad specificity phosphatase PhoE	-1.113987519	6.52E-06
EZ55_00193	DNA-binding MarR family transcriptional	-1.090542051	0.00021303
EZ55_04342	glutaredoxin	-1.08792402	0.000354177
EZ55_00776	hypothetical protein	-1.087587467	0.002358884
EZ55_00204	UDPglucose--hexose-1-phosphate	-1.08646629	0.000546188
EZ55_00213	glycerol kinase	-1.081414837	0.001100116
EZ55_00157	glutaredoxin	-1.076805392	0.000525556
EZ55_03244	VCBS repeat-containing protein	-1.073571447	0.00049279
EZ55_00779	long-subunit acyl-CoA synthetase (AMP-forming)	-1.068748665	0.005411093
EZ55_00416	uncharacterized protein (TIGR02001 family)	-1.066491721	0.002046653
EZ55_03222	PAS/PAC sensor signal transduction histidine	-1.061298862	3.07E-05
EZ55_02937	peroxiredoxin	-1.05079264	0.004776535
EZ55_03875	hypothetical protein	-1.048317433	6.89E-06
EZ55_02501	sucrose phosphorylase	-1.045807651	0.019519333
EZ55_03362	catalase-peroxidase	-1.041098626	0.000773311
EZ55_01814	peroxiredoxin (alkyl hydroperoxide reductase	-1.040741952	0.00105283
EZ55_02936	hypothetical protein	-1.035838992	0.007732176
EZ55_03798	putative adhesin	-1.032815338	2.90E-10
EZ55_02423	hypothetical protein	-1.025766948	0.001234811
EZ55_02855	outer membrane receptor protein involved in Fe	-1.023064976	0.035922355
EZ55_02319	aminoglycoside phosphotransferase (APT) family	-1.017389839	5.47E-06
EZ55_00873	leukotriene A-4 hydrolase/aminopeptidase	-1.013617814	0.000246091
EZ55_03996	outer membrane protein with beta-barrel domain	-1.003304094	0.005615251
EZ55_03945	biotin carboxyl carrier protein	-1.002697846	1.95E-08
EZ55_02917	hypothetical protein	-1.001483058	0.000168524
EZ55_01038	hypothetical protein	1.000944463	5.50E-07
EZ55_03497	CBS domain-containing protein	1.003679111	1.39E-08
EZ55_03508	hypothetical protein	1.03825404	9.28E-05
EZ55_03492	tetratricopeptide repeat protein	1.04118792	4.87E-05
EZ55_03057	hypothetical protein	1.044436342	0.000518106
EZ55_02315	hypothetical protein	1.045737502	0.000976164
EZ55_02372	hypothetical protein	1.0702502	0.021599597
EZ55_01485	propionyl-CoA synthetase	1.079311215	6.14E-06
EZ55_03881	NADH dehydrogenase	1.085640902	1.67E-06
EZ55_01615	uncharacterized membrane protein YfcA	1.095200592	2.44E-09
EZ55_01810	SM-20-related protein	1.117956097	0.011457929
EZ55_00532	hypothetical protein	1.134728557	2.37E-06
EZ55_03165	2-methylcitrate synthase	1.145701484	0.000102094
EZ55_02802	isocitrate lyase	1.171484766	0.003927906
EZ55_03449	hypothetical protein	1.181368346	0.000254788
EZ55_03448	hypothetical protein	1.185655801	0.000622018
EZ55_02804	malate synthase	1.187262305	0.001889613
EZ55_03446	hypothetical protein	1.192059378	6.84E-05
EZ55_02834	hypothetical protein	1.198419889	1.44E-08
EZ55_03499	putative solute:sodium symporter small subunit	1.288934264	2.20E-05
EZ55_03447	uncharacterized membrane protein YiaA	1.300194396	0.000761348
EZ55_03167	2-methylaconitate cis-trans isomerase	1.339236217	0.000252243
EZ55_03166	2-methylcitrate dehydratase	1.460902263	2.35E-05
EZ55_03498	cation/acetate symporter	1.505200328	3.51E-07
EZ55_01736	hypothetical protein	2.091885605	1.48E-07
EZ55_01737	glutathione S-transferase	2.189354883	2.20E-07
EZ55_01738	hypothetical protein	2.407868642	3.36E-09
