# Supplementary material for: Community context and pCO2 impact the transcriptome of the “helper” bacterium Alteromonas in co-culture with picocyanobacteria
Source: ISME Commun. 2022 Nov 15;2:113. doi: 10.1038/s43705-022-00197-2 (PMC9723591; doi:10.1038/s43705-022-00197-2)
Supplement: Supplementary file 13 — Table S12 [file 43705_2022_197_MOESM13_ESM.csv]

symbol	product	logFC	PValue
EZ55_03523	hypothetical protein	-3.428038242	2.94E-06
EZ55_03522	catalase	-2.72191529	4.16E-06
EZ55_00390	nitrogen regulatory protein P-II family	-2.702353323	2.63E-05
EZ55_00391	ammonium transporter	-2.172232596	1.05E-05
EZ55_00433	catalase	-2.036643339	0.000152382
EZ55_02634	hypothetical protein	-2.029912154	0.000507593
EZ55_00416	uncharacterized protein (TIGR02001 family)	-1.864663402	6.68E-05
EZ55_02929	Ca-activated chloride channel family protein	-1.716646228	0.000885169
EZ55_00896	urocanate hydratase	-1.676390919	6.90E-06
EZ55_02006	iron complex outermembrane receptor protein	-1.676183586	0.00039769
EZ55_00897	histidine ammonia-lyase	-1.671933713	7.53E-06
EZ55_02930	sortase A	-1.666655636	0.002030595
EZ55_00205	galactokinase	-1.652555679	0.000339265
EZ55_02884	hypothetical protein	-1.538205888	0.001991484
EZ55_01931	glutamate 5-kinase	-1.518647246	0.000146884
EZ55_02014	glycosidase	-1.466843759	0.000133062
EZ55_02298	D-alanine transaminase	-1.453644712	2.36E-05
EZ55_03008	hypothetical protein	-1.446655234	0.000424476
EZ55_00161	uncharacterized protein DUF3300	-1.406938212	0.006720357
EZ55_01815	alkyl hydroperoxide reductase subunit F	-1.392737362	0.007468304
EZ55_01814	peroxiredoxin (alkyl hydroperoxide reductase	-1.390797971	0.000992033
EZ55_01559	starch phosphorylase	-1.366734673	7.53E-05
EZ55_01932	glutamate-5-semialdehyde dehydrogenase	-1.343231283	0.002174918
EZ55_00893	formiminoglutamase	-1.336572925	4.30E-07
EZ55_03165	2-methylcitrate synthase	-1.326023967	0.002544717
EZ55_01450	anthranilate synthase component II	-1.322906798	5.15E-06
EZ55_02317	alpha-amylase	-1.314489083	0.001248782
EZ55_01691	3-methylcrotonyl-CoA carboxylase alpha subunit	-1.305241889	0.002894478
EZ55_00284	cobalt-zinc-cadmium efflux system membrane fusion	-1.276950874	0.007268955
EZ55_04199	hypothetical protein	-1.261723429	0.000842148
EZ55_01831	putative thiamine transport system ATP-binding	-1.260695231	0.000462051
EZ55_03164	methylisocitrate lyase	-1.256571705	0.002215107
EZ55_00783	glycosyltransferase involved in cell wall	-1.252316406	0.02349323
EZ55_00193	DNA-binding MarR family transcriptional	-1.244974027	0.00181698
EZ55_03693	dedicated sortase system histidine kinase	-1.234134484	1.62E-05
EZ55_01447	tryptophan synthase beta chain	-1.222519792	0.001506794
EZ55_04153	outer membrane protein TolC	-1.220415853	0.006196698
EZ55_02299	biotin-dependent carboxylase-like uncharacterized	-1.21752465	6.66E-05
EZ55_04152	hypothetical protein	-1.212885679	0.004329947
EZ55_00204	UDPglucose--hexose-1-phosphate	-1.20525314	0.003713123
EZ55_03057	hypothetical protein	-1.20349136	0.007064404
EZ55_02015	maltose/moltooligosaccharide transporter	-1.202210435	4.77E-05
EZ55_02878	hypothetical protein	-1.193720518	0.000440989
EZ55_00462	hypothetical protein	-1.191304848	0.015962645
EZ55_02767	iron-sulfur cluster assembly protein	-1.190100046	0.005639438
EZ55_02980	N-acetylglucosamine 6-phosphate deacetylase	-1.180139419	0.001501206
EZ55_03227	hypothetical protein	-1.167268451	0.020726481
EZ55_01692	methylglutaconyl-CoA hydratase	-1.165131818	0.002509579
EZ55_02983	hexosaminidase	-1.162200958	0.003552131
EZ55_01353	predicted patatin/cPLA2 family phospholipase	-1.159279443	0.004045866
EZ55_03166	2-methylcitrate dehydratase	-1.153889184	0.024576101
EZ55_01774	alkylation response protein AidB-like acyl-CoA	-1.149455623	0.004638042
EZ55_01449	anthranilate phosphoribosyltransferase	-1.145435071	0.000159417
EZ55_00797	spondin N	-1.139918909	0.022634552
EZ55_02318	NADPH:quinone reductase-like Zn-dependent	-1.135142804	0.000250068
EZ55_02403	4-alpha-glucanotransferase	-1.130075543	0.001426807
EZ55_00285	cobalt-zinc-cadmium resistance protein CzcA	-1.123918081	0.016081185
EZ55_03014	pyruvate dehydrogenase E1 component	-1.111747178	7.47E-05
EZ55_00873	leukotriene A-4 hydrolase/aminopeptidase	-1.100021282	0.002697699
EZ55_02982	glucosamine kinase	-1.098340173	0.003094558
EZ55_01448	indole-3-glycerol phosphate synthase	-1.093697408	0.00075834
EZ55_00283	cobalt-zinc-cadmium efflux system outer membrane	-1.09221639	0.001248115
EZ55_02300	KipI family sensor histidine kinase inhibitor	-1.08216812	0.000213969
EZ55_01235	3-oxoacyl-[acyl-carrier protein] reductase	-1.073683215	0.000528043
EZ55_02766	probable FeS assembly SUF system protein SufT	-1.07037012	0.01198931
EZ55_03611	outer membrane protein with beta-barrel domain	-1.067293309	0.002453751
EZ55_01690	hydroxymethylglutaryl-CoA lyase	-1.06436299	0.00587957
EZ55_00687	hypothetical protein	-1.058968139	0.002894057
EZ55_01508	alkylhydroperoxidase family enzyme	-1.058038396	0.011870018
EZ55_02772	cysteine desulfurase IscS	-1.044175757	4.35E-06
EZ55_00894	imidazolonepropionase	-1.041344791	0.000326514
EZ55_02490	hypothetical protein	-1.040114187	0.001524404
EZ55_03111	hypothetical protein	-1.037898883	0.000810555
EZ55_03692	winged helix family two component transcriptional	-1.035321701	8.33E-05
EZ55_02008	TonB-dependent receptor	-1.033767897	0.013871935
EZ55_01446	tryptophan synthase alpha chain	-1.03114356	0.005201113
EZ55_01693	3-methylcrotonyl-CoA carboxylase beta subunit	-1.030211687	0.002859495
EZ55_02981	glutamine--fructose-6-phosphate transaminase	-1.030142795	0.012911756
EZ55_04200	putative copper resistance protein D	-1.02447815	0.004850751
EZ55_02769	iron-regulated ABC transporter permease protein	-1.011912145	0.005702999
EZ55_02768	cysteine desulfurase	-1.010734246	0.012228226
EZ55_01773	acetyl-CoA C-acetyltransferase	-1.009045681	0.005547038
EZ55_04201	SnoaL-like protein	-1.004920056	0.007502471
EZ55_00318	methyl-accepting chemotaxis sensory transducer	-1.001689369	0.012532772
EZ55_00297	hypothetical protein	-1.000677092	0.007556096
EZ55_02922	fucose permease	1.000768675	0.049794212
EZ55_01631	hypothetical protein	1.001762469	0.000158233
EZ55_02202	hypothetical protein	1.002536206	0.000133639
EZ55_01862	hypothetical protein	1.007859753	4.13E-05
EZ55_02383	hypothetical protein	1.008828176	0.027094222
EZ55_03822	D-xylose reductase	1.011150451	0.002091482
EZ55_02920	hypothetical protein	1.011415489	0.037013415
EZ55_00361	LSU ribosomal protein L23P	1.012386402	0.008330472
EZ55_02380	phospho-acceptor domain-containing protein	1.012427883	0.001617647
EZ55_02441	TonB-dependent receptor	1.01667055	0.027446367
EZ55_03493	uncharacterized surface protein with fasciclin	1.023317112	0.029320977
EZ55_01769	hypothetical protein	1.025018332	0.024033018
EZ55_04250	benzoate/toluate 1, 2-dioxygenase reductase subunit	1.028890049	0.005167654
EZ55_01910	hypothetical protein	1.035402524	0.037511962
EZ55_01621	mechanosensitive ion channel-like protein	1.037372219	5.34E-08
EZ55_01791	mechanosensitive ion channel-like protein	1.038805485	0.028086416
EZ55_01398	DUF2937 family protein	1.039735091	6.11E-05
EZ55_03037	methyl-accepting chemotaxis protein	1.04419548	0.024936781
EZ55_02230	mannosyl-3-phosphoglycerate phosphatase	1.044742037	0.000197275
EZ55_02418	osmotically-inducible protein OsmY	1.049743638	0.035622557
EZ55_00906	hypothetical protein	1.052333486	0.02186362
EZ55_01651	pyruvyltransferase	1.057491685	0.00016193
EZ55_03821	alpha-ketoglutarate-dependent taurine	1.063634029	0.000231746
EZ55_03094	transposase	1.068091477	9.30E-07
EZ55_00363	SSU ribosomal protein S19P	1.073274082	0.007458357
EZ55_01809	predicted amidohydrolase	1.079918496	7.95E-05
EZ55_00596	hypothetical protein	1.080210859	0.00270273
EZ55_04251	1, 2-dihydroxycyclohexa-3, 5-diene-1-carboxylate dehydrogenase	1.087655051	0.015843579
EZ55_01201	hypothetical protein	1.093389888	0.001261953
EZ55_00367	LSU ribosomal protein L29P	1.095893945	0.014585392
EZ55_03971	phosphoenolpyruvate carboxykinase (ATP)	1.10135278	0.002500589
EZ55_02385	hypothetical protein	1.101726616	0.002061636
EZ55_04249	benzoate/toluate 1, 2-dioxygenase beta subunit	1.104125785	0.01280834
EZ55_02434	D-altronate dehydratase	1.106336291	0.018431167
EZ55_00368	SSU ribosomal protein S17P	1.108447016	0.0119321
EZ55_02424	hypothetical protein	1.11357291	8.67E-08
EZ55_02174	protein required for attachment to host cells	1.12283684	0.002253805
EZ55_00309	CheW protein	1.123210162	0.000373637
EZ55_00268	restriction system protein	1.132043285	0.006080996
EZ55_02378	two component Fis family sigma54 specific	1.164899336	0.000458432
EZ55_00597	hypothetical protein	1.165881265	6.70E-05
EZ55_03067	plasmid segregation oscillating ATPase ParF	1.170903547	0.019821396
EZ55_04261	hypothetical protein	1.176515163	0.000342359
EZ55_02442	unsaturated rhamnogalacturonyl hydrolase	1.184047517	0.003180432
EZ55_04080	hypothetical protein	1.187835891	8.49E-05
EZ55_00366	LSU ribosomal protein L16P	1.189253774	0.004255818
EZ55_00313	two-component system chemotaxis response	1.194393042	3.49E-05
EZ55_03259	hypothetical protein	1.195744799	7.00E-05
EZ55_02415	hypothetical protein	1.219170216	0.003820782
EZ55_00432	hypothetical protein	1.231136528	0.000316765
EZ55_03092	Cu-Zn family superoxide dismutase	1.249941285	0.000120564
EZ55_03865	uncharacterized protein YjbJ (UPF0337 family)	1.263363809	0.003276626
EZ55_04302	MaoC dehydratase-like protein	1.285371488	5.94E-06
EZ55_04260	4-oxalocrotonate tautomerase	1.295771492	0.000647245
EZ55_03257	hypothetical protein	1.302261189	0.000277117
EZ55_02755	hypothetical protein	1.310677909	2.77E-05
EZ55_02422	galactosyltransferase-like protein	1.321820649	0.01016496
EZ55_00157	glutaredoxin	1.328684593	0.001233783
EZ55_04286	benzyl alcohol dehydrogenase	1.328880996	0.000858919
EZ55_04285	xylene monooxygenase electron transfer subunit	1.347419173	0.000387944
EZ55_02592	hypothetical protein	1.347544691	1.14E-07
EZ55_03988	succinate-semialdehyde	1.34875085	0.004829627
EZ55_00911	hypothetical protein	1.348963442	0.005549925
EZ55_02386	hypothetical protein	1.349222784	6.18E-05
EZ55_04304	ring-1, 2-phenylacetyl-CoA epoxidase subunit PaaA	1.352292105	2.79E-06
EZ55_02476	hypothetical protein	1.364101427	0.000675404
EZ55_04341	DUF305 family protein family protein	1.370258147	0.000819816
EZ55_04282	benzaldehyde dehydrogenase (NAD+)	1.371418047	0.000392971
EZ55_00311	chemotaxis protein methyltransferase CheR	1.377520483	6.69E-07
EZ55_01776	uncharacterized protein DUF3718	1.378037848	0.034926529
EZ55_01229	bacterioferritin-associated ferredoxin	1.381234839	3.82E-05
EZ55_03365	uncharacterized membrane protein YdjX	1.38396744	0.006037419
EZ55_02371	hypothetical protein	1.386108493	0.032468716
EZ55_01485	propionyl-CoA synthetase	1.388605226	9.65E-05
EZ55_00907	papain like cysteine protease AvrRpt2	1.404008944	0.000185366
EZ55_00310	methyl-accepting chemotaxis sensory transducer	1.425726721	2.97E-07
EZ55_04303	4Fe-4S single cluster protein	1.443649381	3.88E-07
EZ55_00312	chemotaxis protein CheD	1.457810451	2.30E-06
EZ55_04065	ketol-acid reductoisomerase	1.458053294	0.002537885
EZ55_02918	NADP-dependent 3-hydroxy acid dehydrogenase YdfG	1.461857509	0.001876385
EZ55_02164	aromatic ring-opening dioxygenase catalytic	1.463478094	0.001742036
EZ55_02384	hypothetical protein	1.477497234	0.001035594
EZ55_04283	alkane 1-monooxygenase/xylene monooxygenase	1.477844463	0.000166326
EZ55_02586	hypothetical protein	1.481514999	0.023828913
EZ55_02591	EF hand domain-containing protein	1.486576097	0.002793425
EZ55_02423	hypothetical protein	1.493034067	0.000436644
EZ55_01620	CAAX prenyl protease-like protein	1.508387918	2.97E-11
EZ55_00595	nickel superoxide dismutase	1.516710776	7.16E-08
EZ55_04087	membrane protein YqaA with SNARE-associated	1.531806541	2.00E-08
EZ55_01810	SM-20-related protein	1.549089093	0.020440822
EZ55_01922	hemerythrin HHE cation binding domain-containing	1.553874487	0.002544444
EZ55_03363	opacity protein-like surface antigen	1.55514963	0.005898777
EZ55_02165	putative oxidoreductase	1.561703947	0.028939129
EZ55_04342	glutaredoxin	1.569888663	0.000105238
EZ55_03508	hypothetical protein	1.590894821	6.32E-05
EZ55_00060	lipid A 3-O-deacylase PagL	1.613662678	0.000106005
EZ55_03095	osmotically inducible protein OsmC	1.614630997	0.001174314
EZ55_03258	hypothetical protein	1.641923405	1.00E-05
EZ55_01444	general stress protein 26	1.654548167	0.000173525
EZ55_03376	EF hand domain-containing protein	1.666392261	0.003205175
EZ55_02919	protease I	1.667434987	0.002098743
EZ55_02372	hypothetical protein	1.673511296	0.017059472
EZ55_04002	uncharacterized protein DUF748	1.680037561	3.08E-08
EZ55_03499	putative solute:sodium symporter small subunit	1.695495047	0.000208008
EZ55_02917	hypothetical protein	1.699071606	1.98E-06
EZ55_02117	Fe(3+) dicitrate transport protein	1.699225191	2.98E-12
EZ55_03498	cation/acetate symporter	1.706009247	0.000122122
EZ55_03366	endonuclease/exonuclease/phosphatase family	1.745074693	0.001150184
EZ55_04284	hypothetical protein	1.856787992	6.98E-06
EZ55_03827	iron complex outermembrane receptor protein	2.179284548	1.39E-06
