# Supplementary material for: Community context and pCO2 impact the transcriptome of the “helper” bacterium Alteromonas in co-culture with picocyanobacteria
Source: ISME Commun. 2022 Nov 15;2:113. doi: 10.1038/s43705-022-00197-2 (PMC9723591; doi:10.1038/s43705-022-00197-2)
Supplement: Supplementary file 14 — Table S13 [file 43705_2022_197_MOESM14_ESM.csv]

symbol	product	logFC	PValue
EZ55_00776	hypothetical protein	-2.052900668	1.91E-05
EZ55_02165	putative oxidoreductase	-2.018068122	0.005139977
EZ55_03340	3-hydroxyisobutyrate dehydrogenase	-1.589123865	0.000637417
EZ55_02919	protease I	-1.565373113	0.003806814
EZ55_02164	aromatic ring-opening dioxygenase catalytic	-1.551805208	0.000846552
EZ55_02415	hypothetical protein	-1.506808637	0.000383173
EZ55_03376	EF hand domain-containing protein	-1.490170949	0.00814533
EZ55_03462	sterol desaturase/sphingolipid hydroxylase (fatty	-1.446773936	0.009990159
EZ55_00777	short-subunit dehydrogenase	-1.432206987	0.003496273
EZ55_02158	hypothetical protein	-1.423136071	0.004249384
EZ55_02591	EF hand domain-containing protein	-1.372987298	0.005670101
EZ55_03095	osmotically inducible protein OsmC	-1.352215912	0.006286118
EZ55_03300	hypothetical protein	-1.350464059	0.001134881
EZ55_03363	opacity protein-like surface antigen	-1.34995227	0.016382749
EZ55_03827	iron complex outermembrane receptor protein	-1.336839323	0.002480033
EZ55_03328	hypothetical protein	-1.335295061	0.037604714
EZ55_00060	lipid A 3-O-deacylase PagL	-1.334046333	0.001337186
EZ55_02918	NADP-dependent 3-hydroxy acid dehydrogenase YdfG	-1.328388306	0.004616904
EZ55_02422	galactosyltransferase-like protein	-1.323742346	0.010068771
EZ55_03258	hypothetical protein	-1.239082878	0.000595673
EZ55_02384	hypothetical protein	-1.230653385	0.006037387
EZ55_02917	hypothetical protein	-1.223652726	0.000600543
EZ55_01444	general stress protein 26	-1.21945684	0.005286
EZ55_02423	hypothetical protein	-1.206131017	0.004235045
EZ55_02892	uncharacterized protein DUF4136	-1.196557426	0.000253903
EZ55_00778	heme oxygenase-like protein	-1.191514986	0.025300119
EZ55_00431	GST-like protein	-1.18994497	2.66E-05
EZ55_01922	hemerythrin HHE cation binding domain-containing	-1.186334863	0.020290801
EZ55_02893	hypothetical protein	-1.152902014	0.000505841
EZ55_03878	hypothetical protein	-1.147286956	2.63E-05
EZ55_03067	plasmid segregation oscillating ATPase ParF	-1.142256535	0.022189538
EZ55_03329	hypothetical protein	-1.140797278	0.011289622
EZ55_03207	hypothetical protein	-1.138559341	0.000921383
EZ55_03365	uncharacterized membrane protein YdjX	-1.133514371	0.023871131
EZ55_00355	aconitase	-1.133384478	0.001076471
EZ55_04260	4-oxalocrotonate tautomerase	-1.104933386	0.002888677
EZ55_04342	glutaredoxin	-1.098764787	0.006207348
EZ55_02315	hypothetical protein	-1.094320688	0.020145966
EZ55_00432	hypothetical protein	-1.092654137	0.001456352
EZ55_01473	iron complex outermembrane receptor protein	-1.092245979	8.14E-05
EZ55_03366	endonuclease/exonuclease/phosphatase family	-1.091476209	0.039487923
EZ55_02269	FMN-dependent NADH-azoreductase	-1.090024994	0.048947156
EZ55_01991	putative glutathione S-transferase	-1.086261515	0.009809904
EZ55_04341	DUF305 family protein family protein	-1.077846171	0.008253072
EZ55_04303	4Fe-4S single cluster protein	-1.075301842	0.000138686
EZ55_03988	succinate-semialdehyde	-1.063487128	0.025512833
EZ55_00157	glutaredoxin	-1.05369104	0.010075913
EZ55_03037	methyl-accepting chemotaxis protein	-1.050344095	0.023568192
EZ55_02008	TonB-dependent receptor	-1.050052681	0.012414667
EZ55_04087	membrane protein YqaA with SNARE-associated	-1.048146843	0.000111452
EZ55_03036	purine-binding chemotaxis protein CheW	-1.021719522	0.030792106
EZ55_02592	hypothetical protein	-1.01773162	9.27E-05
EZ55_03759	putative mRNA 3-end processing factor	-1.007195007	0.000927617
EZ55_02767	iron-sulfur cluster assembly protein	1.004341397	0.018994737
EZ55_01489	carbamoyl-phosphate synthase large subunit	1.016481405	0.006969239
EZ55_00284	cobalt-zinc-cadmium efflux system membrane fusion	1.029888281	0.029529058
EZ55_03220	L-glutamine synthetase	1.031562252	0.010092904
EZ55_00443	N-acetylglutamate kinase	1.033547918	0.025071618
EZ55_01559	starch phosphorylase	1.045286093	0.002319494
EZ55_03057	hypothetical protein	1.063174737	0.017051406
EZ55_00442	ornithine carbamoyltransferase	1.06871267	0.023763454
EZ55_01932	glutamate-5-semialdehyde dehydrogenase	1.080671401	0.013230913
EZ55_03892	glutamine--fructose-6-phosphate transaminase	1.101195416	0.000704363
EZ55_00444	N-acetyl-gamma-glutamyl-phosphate reductase	1.120735921	0.006107212
EZ55_00525	uncharacterized 5xTM membrane YitT family	1.122236854	0.000953552
EZ55_03398	hypothetical protein	1.143024208	0.001687554
EZ55_02878	hypothetical protein	1.15240725	0.00070939
EZ55_00687	hypothetical protein	1.162491087	0.000970783
EZ55_04113	F-type H+-transporting ATPase subunit alpha	1.202445826	0.002823165
EZ55_01815	alkyl hydroperoxide reductase subunit F	1.212380425	0.019543476
EZ55_02877	choline dehydrogenase	1.237162153	0.00052395
EZ55_00204	UDPglucose--hexose-1-phosphate	1.240734125	0.002808975
EZ55_00292	glycosyltransferase involved in cell wall	1.242674707	0.001220364
EZ55_04112	ATP synthase F1 subcomplex gamma subunit	1.293459002	0.003396123
EZ55_00788	DNA-binding response OmpR family regulator	1.381839391	0.000245742
EZ55_00416	uncharacterized protein (TIGR02001 family)	1.39158238	0.002474897
EZ55_00782	SNARE associated Golgi protein	1.440059192	0.002911579
EZ55_01738	hypothetical protein	1.497648552	0.012084189
EZ55_00390	nitrogen regulatory protein P-II family	1.537124781	0.012573365
EZ55_00783	glycosyltransferase involved in cell wall	1.576091705	0.004582643
EZ55_00391	ammonium transporter	1.592647949	0.000996129
EZ55_00780	thermostable hemolysin	1.637194437	0.003292473
EZ55_02876	betaine aldehyde dehydrogenase	1.886127593	0.000231983
EZ55_00205	galactokinase	2.603944474	3.75E-08
EZ55_02884	hypothetical protein	2.625899071	3.14E-07
