# Supplementary material for: Community context and pCO2 impact the transcriptome of the “helper” bacterium Alteromonas in co-culture with picocyanobacteria
Source: ISME Commun. 2022 Nov 15;2:113. doi: 10.1038/s43705-022-00197-2 (PMC9723591; doi:10.1038/s43705-022-00197-2)
Supplement: Supplementary file 15 — Table S14 [file 43705_2022_197_MOESM15_ESM.csv]

symbol	product	logFC	PValue
EZ55_01738	hypothetical protein	-1.850590858	0.002098257
EZ55_01737	glutathione S-transferase	-1.836315512	0.003490411
EZ55_01810	SM-20-related protein	-1.772884145	0.007615584
EZ55_01736	hypothetical protein	-1.767662503	0.002889565
EZ55_02372	hypothetical protein	-1.762287367	0.011772274
EZ55_02922	fucose permease	-1.604988601	0.001589168
EZ55_00368	SSU ribosomal protein S17P	-1.525510519	0.000591757
EZ55_00366	LSU ribosomal protein L16P	-1.473011078	0.000427404
EZ55_01395	glutathione synthase/RimK-type ligase-like	-1.470393847	0.002398011
EZ55_04065	ketol-acid reductoisomerase	-1.450472718	0.002675388
EZ55_00364	LSU ribosomal protein L22P	-1.439425334	0.000669075
EZ55_00365	SSU ribosomal protein S3P	-1.439410073	0.000590195
EZ55_00363	SSU ribosomal protein S19P	-1.43353087	0.000381037
EZ55_00367	LSU ribosomal protein L29P	-1.419557042	0.001650004
EZ55_00911	hypothetical protein	-1.386169523	0.003495376
EZ55_02434	D-altronate dehydratase	-1.368172768	0.003635501
EZ55_02586	hypothetical protein	-1.339944296	0.035436815
EZ55_01485	propionyl-CoA synthetase	-1.27693739	0.000320572
EZ55_03499	putative solute:sodium symporter small subunit	-1.261015549	0.005277145
EZ55_04080	hypothetical protein	-1.196802963	6.66E-05
EZ55_00362	LSU ribosomal protein L2P	-1.190006736	0.002328859
EZ55_02876	betaine aldehyde dehydrogenase	-1.187745665	0.018476189
EZ55_03508	hypothetical protein	-1.171102566	0.002953956
EZ55_00444	N-acetyl-gamma-glutamyl-phosphate reductase	-1.130493416	0.005691245
EZ55_03892	glutamine--fructose-6-phosphate transaminase	-1.121097533	0.000569282
EZ55_04113	F-type H+-transporting ATPase subunit alpha	-1.113069457	0.005631354
EZ55_02884	hypothetical protein	-1.087693183	0.02741624
EZ55_04112	ATP synthase F1 subcomplex gamma subunit	-1.077629697	0.014299878
EZ55_03904	NAD(P) transhydrogenase subunit alpha	-1.039948411	0.016217616
EZ55_03498	cation/acetate symporter	-1.035659461	0.018037313
EZ55_00361	LSU ribosomal protein L23P	-1.032230787	0.007113664
EZ55_04282	benzaldehyde dehydrogenase (NAD+)	-1.024931633	0.007619528
EZ55_02711	type IV pilus assembly protein PilW	1.00630231	0.003684151
EZ55_02158	hypothetical protein	1.010771503	0.040648239
EZ55_00300	cobalt-zinc-cadmium efflux system membrane fusion	1.018834751	0.001991317
EZ55_01831	putative thiamine transport system ATP-binding	1.03453144	0.003659849
EZ55_02929	Ca-activated chloride channel family protein	1.047569049	0.039643876
EZ55_01353	predicted patatin/cPLA2 family phospholipase	1.055010826	0.008708364
EZ55_00776	hypothetical protein	1.061670453	0.024076104
EZ55_03111	hypothetical protein	1.08350053	0.00046887
EZ55_01830	putative thiamine transport system permease	1.220101966	0.004291373
EZ55_03442	lactoylglutathione lyase family protein	1.237334254	0.001389074
EZ55_00896	urocanate hydratase	1.263635481	0.000612587
EZ55_00897	histidine ammonia-lyase	1.303398485	0.000413986
EZ55_03328	hypothetical protein	1.310287295	0.041260856
EZ55_02014	glycosidase	1.31291984	0.000586656
EZ55_01814	peroxiredoxin (alkyl hydroperoxide reductase	1.322863135	0.001713105
EZ55_03329	hypothetical protein	1.368391678	0.002459521
EZ55_02930	sortase A	1.370435043	0.010162051
EZ55_01581	L-ascorbate metabolism protein UlaG	1.390961314	0.000725665
EZ55_04098	TonB-dependent receptor	1.584531272	0.002867994
EZ55_02006	iron complex outermembrane receptor protein	1.592360974	0.000746089
EZ55_03462	sterol desaturase/sphingolipid hydroxylase (fatty	1.697528178	0.002656016
EZ55_00798	spondin N	1.80543817	0.004709734
EZ55_00433	catalase	1.827229331	0.000629487
EZ55_02317	alpha-amylase	1.9570313	2.14E-06
EZ55_02008	TonB-dependent receptor	2.083820578	1.20E-06
EZ55_03522	catalase	2.417058333	3.56E-05
EZ55_03523	hypothetical protein	2.97627728	3.68E-05
